# Supplementary material for: Xbp1 Directs Global Repression of Budding Yeast Transcription during the Transition to Quiescence and Is Important for the Longevity and Reversibility of the Quiescent State
Source: PLoS Genet. 2013 Oct 31;9(10):e1003854. doi: 10.1371/journal.pgen.1003854 (PMC3814307; doi:10.1371/journal.pgen.1003854)
Supplement: Table S1 — All transcripts derepressed three-fold or more by xbp1. Open reading frame number and classification, gene name and gene description are provided. TRUE indicates genes with Xbp1 binding sites within 800 base pairs of translational start sites. FALSE indicates indirect targets. (XLSX) [file pgen.1003854.s002.xlsx]

## Sheet: Sheet1
Supplementary Table S1: All Xbp1 repressed transcripts
feature	Xbp1 binding site*	orf_classification	gene	Alias	Note
YAL015C	TRUE	Verified	NTG1	NTG1,SCR1,FUN33	DNA N-glycosylase and apurinic/apyrimidinic (AP) lyase involved in base excision repair, localizes to the nucleus and mitochondrion
YAL023C	TRUE	Verified	PMT2	PMT2,FUN25	Protein O-mannosyltransferase, transfers mannose residues from dolichyl phosphate-D-mannose to protein serine/threonine residues; acts in a complex with Pmt1p, can instead interact with Pmt5p in some conditions; target for new antifungals
YAL040C	TRUE	Verified	CLN3	CLN3,WHI1,FUN10,DAF1	G1 cyclin involved in cell cycle progression; activates Cdc28p kinase to promote the G1 to S phase transition; plays a role in regulating transcription of the other G1 cyclins, CLN1 and CLN2; regulated by phosphorylation and proteolysis
YAR015W	TRUE	Verified	ADE1	ADE1	N-succinyl-5-aminoimidazole-4-carboxamide ribotide (SAICAR) synthetase, required for 'de novo' purine nucleotide biosynthesis; red pigment accumulates in mutant cells deprived of adenine
YAR019C	TRUE	Verified	CDC15	CDC15,LYT1	Protein kinase of the Mitotic Exit Network that is localized to the spindle pole bodies at late anaphase; promotes mitotic exit by directly switching on the kinase activity of Dbf2p
YAR027W	TRUE	Verified	UIP3	UIP3	Putative integral membrane protein of unknown function; interacts with Ulp1p at the nuclear periphery; member of DUP240 gene family
YAR028W	TRUE	Uncharacterized	NA	NA	Putative integral membrane protein, member of DUP240 gene family; GFP-fusion protein is induced in response to the DNA-damaging agent MMS
YAR029W	TRUE	Uncharacterized	NA	NA	Member of DUP240 gene family but contains no transmembrane domains; green fluorescent protein (GFP)-fusion protein localizes to the cytoplasm in a punctate pattern
YAR035W	TRUE	Verified	YAT1	YAT1	Outer mitochondrial carnitine acetyltransferase, minor ethanol-inducible enzyme involved in transport of activated acyl groups from the cytoplasm into the mitochondrial matrix; phosphorylated
YAR064W	TRUE	Uncharacterized	NA	NA	Putative protein of unknown function
YBL009W	TRUE	Verified	ALK2	ALK2	Protein kinase; accumulation and phosphorylation are periodic during the cell cycle; phosphorylated in response to DNA damage; contains characteristic motifs for degradation via the APC pathway; similar to Alk1p and to mammalian haspins
YBL013W	TRUE	Verified	FMT1	FMT1	Methionyl-tRNA formyltransferase, catalyzes the formylation of initiator Met-tRNA in mitochondria; potential Cdc28p substrate
YBL015W	TRUE	Verified	ACH1	ACH1	Acetyl-coA hydrolase, primarily localized to mitochondria; phosphorylated; required for acetate utilization and for diploid pseudohyphal growth
YBL016W	TRUE	Verified	FUS3	FUS3,DAC2	Mitogen-activated serine/threonine protein kinase involved in mating; phosphoactivatd by Ste7p; substrates include Ste12p, Far1p, Bni1p, Sst2p; inhibits invasive growth during mating by phosphorylating Tec1p, promoting its degradation
YBL017C	TRUE	Verified	PEP1	PEP1,VPT1,VPS10	Type I transmembrane sorting receptor for multiple vacuolar hydrolases; cycles between the late-Golgi and prevacuolar endosome-like compartments
YBL021C	TRUE	Verified	HAP3	HAP3	Subunit of the heme-activated, glucose-repressed Hap2p/3p/4p/5p CCAAT-binding complex, a transcriptional activator and global regulator of respiratory gene expression; contains sequences contributing to both complex assembly and DNA binding
YBL040C	TRUE	Verified	ERD2	ERD2	HDEL receptor, an integral membrane protein that binds to the HDEL motif in proteins destined for retention in the endoplasmic reticulum; has a role in maintenance of normal levels of ER-resident proteins
YBL041W	TRUE	Verified	PRE7	PRE7,PRS3	20S proteasome beta-type subunit
YBL045C	TRUE	Verified	COR1	COR1,QCR1	Core subunit of the ubiquinol-cytochrome c reductase complex (bc1 complex), which is a component of the mitochondrial inner membrane electron transport chain
YBL055C	TRUE	Verified	NA	Tat-D	3'--%3E5' exonuclease and endonuclease with a possible role in apoptosis; has similarity to mammalian and C. elegans apoptotic nucleases
YBL063W	TRUE	Verified	KIP1	KIP1,CIN9	Kinesin-related motor protein required for mitotic spindle assembly and chromosome segregation; functionally redundant with Cin8p
YBL068W	TRUE	Verified	PRS4	PRS4	5-phospho-ribosyl-1(alpha)-pyrophosphate synthetase, involved in nucleotide, histidine, and tryptophan biosynthesis; one of five related enzymes, which are active as heteromultimeric complexes
YBL081W	TRUE	Uncharacterized	NA	NA	Non-essential protein of unknown function
YBL082C	TRUE	Verified	ALG3	ALG3,RHK1	Dolichol-P-Man dependent alpha(1-3) mannosyltransferase, involved in the synthesis of dolichol-linked oligosaccharide donor for N-linked glycosylation of proteins
YBL095W	TRUE	Uncharacterized	NA	NA	Putative protein of unknown function; the authentic, non-tagged protein is detected in highly purified mitochondria in high-throughput studies
YBL099W	TRUE	Verified	ATP1	ATP1	Alpha subunit of the F1 sector of mitochondrial F1F0 ATP synthase, which is a large, evolutionarily conserved enzyme complex required for ATP synthesis; phosphorylated
YBL111C	TRUE	Uncharacterized	NA	NA	Helicase-like protein encoded within the telomeric Y' element
YBR004C	TRUE	Verified	GPI18	GPI18,FMP44	Functional ortholog of human PIG-V, which is a mannosyltransferase that transfers the second mannose in glycosylphosphatidylinositol biosynthesis; the authentic, non-tagged protein was localized to mitochondria
YBR005W	TRUE	Verified	RCR1	RCR1	Protein of the ER membrane involved in cell wall chitin deposition; may function in the endosomal-vacuolar trafficking pathway, helping determine whether plasma membrane proteins are degraded or routed to the plasma membrane
YBR023C	TRUE	Verified	CHS3	CHS3,KTI2,DIT101,CSD2,CAL1	Chitin synthase III, catalyzes the transfer of N-acetylglucosamine (GlcNAc) to chitin; required for synthesis of the majority of cell wall chitin, the chitin ring during bud emergence, and spore wall chitosan
YBR024W	TRUE	Verified	SCO2	SCO2	Protein anchored to the mitochondrial inner membrane, similar to Sco1p and may have a redundant function with Sco1p in delivery of copper to cytochrome c oxidase; interacts with Cox2p
YBR038W	TRUE	Verified	CHS2	CHS2	Chitin synthase II, requires activation from zymogenic form in order to catalyze the transfer of N-acetylglucosamine (GlcNAc) to chitin; required for the synthesis of chitin in the primary septum during cytokinesis
YBR050C	TRUE	Verified	REG2	REG2	Regulatory subunit of the Glc7p type-1 protein phosphatase; involved with Reg1p, Glc7p, and Snf1p in regulation of glucose-repressible genes, also involved in glucose-induced proteolysis of maltose permease
YBR052C	TRUE	Verified	RFS1	RFS1	Protein of unknown function; member of a flavodoxin-like fold protein family that includes Pst2p and Ycp4p; green fluorescent protein (GFP)-fusion protein localizes to the cytoplasm in a punctate pattern
YBR054W	TRUE	Verified	YRO2	YRO2	Putative protein of unknown function; the authentic, non-tagged protein is detected in a phosphorylated state in highly purified mitochondria in high-throughput studies; transcriptionally regulated by Haa1p
YBR066C	TRUE	Verified	NRG2	NRG2	Transcriptional repressor that mediates glucose repression and negatively regulates filamentous growth; has similarity to Nrg1p
YBR085W	TRUE	Verified	AAC3	AAC3,ANC3	Mitochondrial inner membrane ADP/ATP translocator, exchanges cytosolic ADP for mitochondrially synthesized ATP; expressed under anaerobic conditions; similar to Pet9p and Aac1p; has roles in maintenance of viability and in respiration
YBR093C	TRUE	Verified	PHO5	PHO5	Repressible acid phosphatase (1 of 3) that also mediates extracellular nucleotide-derived phosphate hydrolysis; secretory pathway derived cell surface glycoprotein; induced by phosphate starvation and coordinately regulated by PHO4 and PHO2
YBR121C	TRUE	Verified	GRS1	GRS1	Cytoplasmic and mitochondrial glycyl-tRNA synthase that ligates glycine to the cognate anticodon bearing tRNA; transcription termination factor that may interact with the 3'-end of pre-mRNA to promote 3'-end formation
YBR132C	TRUE	Verified	AGP2	AGP2	High affinity polyamine permease, preferentially uses spermidine over putrescine; expression is down-regulated by osmotic stress; plasma membrane carnitine transporter, also functions as a low-affinity amino acid permease
YBR162C	TRUE	Verified	TOS1	TOS1	Covalently-bound cell wall protein of unknown function; identified as a cell cycle regulated SBF target gene; deletion mutants are highly resistant to treatment with beta-1,3-glucanase; has sequence similarity to YJL171C
YBR177C	TRUE	Verified	EHT1	EHT1	Acyl-coenzymeA%3Aethanol O-acyltransferase that plays a minor role in medium-chain fatty acid ethyl ester biosynthesis; contains esterase activity; localizes to lipid particles and the mitochondrial outer membrane
YBR182C	TRUE	Verified	SMP1	SMP1	Putative transcription factor involved in regulating the response to osmotic stress; member of the MADS-box family of transcription factors
YBR201C-A	TRUE	Uncharacterized	NA	NA	Putative protein of unknown function
YBR244W	TRUE	Verified	GPX2	GPX2,AMI1	Phospholipid hydroperoxide glutathione peroxidase induced by glucose starvation that protects cells from phospholipid hydroperoxides and nonphospholipid peroxides during oxidative stress
YBR294W	TRUE	Verified	SUL1	SUL1,SFP2	High affinity sulfate permease; sulfate uptake is mediated by specific sulfate transporters Sul1p and Sul2p, which control the concentration of endogenous activated sulfate intermediates
YBR302C	TRUE	Verified	COS2	COS2	Protein of unknown function, member of the DUP380 subfamily of conserved, often subtelomerically-encoded proteins
YCL021W-A	TRUE	Uncharacterized	NA	NA	Putative protein of unknown function
YCL037C	TRUE	Verified	SRO9	SRO9	Cytoplasmic RNA-binding protein that associates with translating ribosomes; involved in heme regulation of Hap1p as a component of the HMC complex, also involved in the organization of actin filaments; contains a La motif
YCR002C	TRUE	Verified	CDC10	CDC10	Component of the septin ring of the mother-bud neck that is required for cytokinesis; septins recruit proteins to the neck and can act as a barrier to diffusion at the membrane, and they comprise the 10nm filaments seen with EM
YCR005C	TRUE	Verified	CIT2	CIT2	Citrate synthase, catalyzes the condensation of acetyl coenzyme A and oxaloacetate to form citrate, peroxisomal isozyme involved in glyoxylate cycle; expression is controlled by Rtg1p and Rtg2p transcription factors
YCR012W	TRUE	Verified	PGK1	PGK1	3-phosphoglycerate kinase, catalyzes transfer of high-energy phosphoryl groups from the acyl phosphate of 1,3-bisphosphoglycerate to ADP to produce ATP; key enzyme in glycolysis and gluconeogenesis
YCR017C	TRUE	Verified	CWH43	CWH43	Putative sensor/transporter protein involved in cell wall biogenesis; contains 14-16 transmembrane segments and several putative glycosylation and phosphorylation sites; null mutation is synthetically lethal with pkc1 deletion
YCR021C	TRUE	Verified	HSP30	HSP30,YRO1	Hydrophobic plasma membrane localized, stress-responsive protein that negatively regulates the H(%2B)-ATPase Pma1p; induced by heat shock, ethanol treatment, weak organic acid, glucose limitation, and entry into stationary phase
YCR033W	TRUE	Verified	SNT1	SNT1	Subunit of the Set3C deacetylase complex that interacts directly with the Set3C subunit, Sif2p; putative DNA-binding protein
YCR034W	TRUE	Verified	FEN1	FEN1,VBM2,GNS1,ELO2	Fatty acid elongase, involved in sphingolipid biosynthesis; acts on fatty acids of up to 24 carbons in length; mutations have regulatory effects on 1,3-beta-glucan synthase, vacuolar ATPase, and the secretory pathway
YCR067C	TRUE	Verified	SED4	SED4	Integral endoplasmic reticulum membrane protein, functions as a positive regulator of Sar1p probably through inhibition of GTPase activation by Sec23p; binds Sec16p, participates in vesicle formation, similar to Sec12p
YCR088W	TRUE	Verified	ABP1	ABP1	Actin-binding protein of the cortical actin cytoskeleton, important for activation of the Arp2/3 complex that plays a key role actin in cytoskeleton organization
YCR089W	TRUE	Verified	FIG2	FIG2	Cell wall adhesin, expressed specifically during mating; may be involved in maintenance of cell wall integrity during mating
YDL010W	TRUE	Uncharacterized	GRX7	GRX7	Putative thiol oxidoreductase; green fluorescent protein (GFP)-fusion protein localizes to the vacuole; non-essential gene
YDL021W	TRUE	Verified	GPM2	GPM2	Homolog of Gpm1p phosphoglycerate mutase which converts 3-phosphoglycerate to 2-phosphoglycerate in glycolysis; may be non-functional derivative of a gene duplication event
YDL045C	TRUE	Verified	FAD1	FAD1	Flavin adenine dinucleotide (FAD) synthetase, performs the second step in synthesis of FAD from riboflavin
YDL055C	TRUE	Verified	PSA1	PSA1,SRB1,VIG9,MPG1	GDP-mannose pyrophosphorylase (mannose-1-phosphate guanyltransferase), synthesizes GDP-mannose from GTP and mannose-1-phosphate in cell wall biosynthesis; required for normal cell wall structure
YDL069C	TRUE	Verified	CBS1	CBS1	Mitochondrial translational activator of the COB mRNA; membrane protein that interacts with translating ribosomes, acts on the COB mRNA 5'-untranslated leader
YDL093W	TRUE	Verified	PMT5	PMT5	Protein O-mannosyltransferase, transfers mannose residues from dolichyl phosphate-D-mannose to protein serine/threonine residues; acts in a complex with Pmt3p, can instead interact with Pmt2p in some conditions; target for new antifungals
YDL095W	TRUE	Verified	PMT1	PMT1	Protein O-mannosyltransferase, transfers mannose residues from dolichyl phosphate-D-mannose to protein serine/threonine residues; acts in a complex with Pmt2p, can instead interact with Pmt3p in some conditions; target for new antifungals
YDL123W	TRUE	Verified	SNA4	SNA4	Protein of unknown function, localized to the vacuolar outer membrane
YDL126C	TRUE	Verified	CDC48	CDC48	ATPase in ER, nuclear membrane and cytosol with homology to mammalian p97; in a complex with Npl4p and Ufd1p participates in retrotranslocation of ubiquitinated proteins from the ER into the cytosol for degradation by the proteasome
YDL127W	TRUE	Verified	PCL2	PCL2,CLN4	G1 cyclin, associates with Pho85p cyclin-dependent kinase (Cdk) to contribute to entry into the mitotic cell cycle, essential for cell morphogenesis; localizes to sites of polarized cell growth
YDL146W	TRUE	Verified	LDB17	LDB17	Protein of unknown function; GFP-fusion protein localizes to the cell periphery, cytoplasm, bud, and bud neck; null mutant shows a reduced affinity for the alcian blue dye suggesting a decreased net negative charge of the cell surface
YDL178W	TRUE	Verified	DLD2	DLD2,AIP2	D-lactate dehydrogenase, located in the mitochondrial matrix
YDL198C	TRUE	Verified	GGC1	GGC1,YHM1	Mitochondrial GTP/GDP transporter, essential for mitochondrial genome maintenance; has a role in mitochondrial iron transport; member of the mitochondrial carrier family
YDL198C	TRUE	Verified	GGC1	GGC1,YHM1	Mitochondrial GTP/GDP transporter, essential for mitochondrial genome maintenance; has a role in mitochondrial iron transport; member of the mitochondrial carrier family
YDL210W	TRUE	Verified	UGA4	UGA4	Permease that serves as a gamma-aminobutyrate (GABA) transport protein involved in the utilization of GABA as a nitrogen source; catalyzes the transport of putrescine and delta-aminolevulinic acid (ALA); localized to the vacuolar membrane
YDL227C	TRUE	Verified	HO	HO	Site-specific endonuclease required for gene conversion at the MAT locus (homothallic switching) through the generation of a ds DNA break; expression restricted to mother cells in late G1 as controlled by Swi4p-Swi6p, Swi5p and Ash1p
YDL240W	TRUE	Verified	LRG1	LRG1	Putative GTPase-activating protein (GAP) involved in the Pkc1p-mediated signaling pathway that controls cell wall integrity; appears to specifically regulate 1,3-beta-glucan synthesis
YDL244W	TRUE	Verified	THI13	THI13	Protein involved in synthesis of the thiamine precursor hydroxymethylpyrimidine (HMP); member of a subtelomeric gene family including THI5, THI11, THI12, and THI13
YDL248W	TRUE	Verified	COS7	COS7	Protein of unknown function, member of the DUP380 subfamily of conserved, often subtelomerically-encoded proteins; the authentic, non-tagged protein is detected in highly purified mitochondria in high-throughput studies
YDR033W	TRUE	Verified	MRH1	MRH1	Protein that localizes primarily to the plasma membrane, also found at the nuclear envelope; the authentic, non-tagged protein is detected in mitochondria in a phosphorylated state; has similarity to Hsp30p and Yro2p
YDR038C	TRUE	Verified	ENA5	ENA5	Protein with similarity to P-type ATPase sodium pumps, member of the Na%2B efflux ATPase family
YDR046C	TRUE	Verified	BAP3	BAP3,PAP1	Amino acid permease involved in the uptake of cysteine, leucine, isoleucine and valine
YDR047W	TRUE	Verified	HEM12	HEM12,HEM6	Uroporphyrinogen decarboxylase, catalyzes the fifth step in the heme biosynthetic pathway; localizes to both the cytoplasm and nucleus; activity inhibited by Cu2%2B, Zn2%2B, Fe2%2B, Fe3%2B and sulfhydryl-specific reagents
YDR050C	TRUE	Verified	TPI1	TPI1	Triose phosphate isomerase, abundant glycolytic enzyme; mRNA half-life is regulated by iron availability; transcription is controlled by activators Reb1p, Gcr1p, and Rap1p through binding sites in the 5' non-coding region
YDR077W	TRUE	Verified	SED1	SED1	Major stress-induced structural GPI-cell wall glycoprotein in stationary-phase cells, associates with translating ribosomes, possible role in mitochondrial genome maintenance; ORF contains two distinct variable minisatellites
YDR093W	TRUE	Verified	DNF2	DNF2	Aminophospholipid translocase (flippase) that localizes primarily to the plasma membrane; contributes to endocytosis, protein transport and cell polarity; type 4 P-type ATPase
YDR093W	TRUE	Verified	DNF2	DNF2	Aminophospholipid translocase (flippase) that localizes primarily to the plasma membrane; contributes to endocytosis, protein transport and cell polarity; type 4 P-type ATPase
YDR132C	TRUE	Uncharacterized	NA	NA	Putative protein of unknown function
YDR158W	TRUE	Verified	HOM2	HOM2	Aspartic beta semi-aldehyde dehydrogenase, catalyzes the second step in the common pathway for methionine and threonine biosynthesis; expression regulated by Gcn4p and the general control of amino acid synthesis
YDR170C	TRUE	Verified	SEC7	SEC7	Guanine nucleotide exchange factor (GEF) for ADP ribosylation factors involved in proliferation of the Golgi, intra-Golgi transport and ER-to-Golgi transport; found in the cytoplasm and on Golgi-associated coated vesicles
YDR178W	TRUE	Verified	SDH4	SDH4,ACN18	Membrane anchor subunit of succinate dehydrogenase (Sdh1p, Sdh2p, Sdh3p, Sdh4p), which couples the oxidation of succinate to the transfer of electrons to ubiquinone
YDR185C	TRUE	Uncharacterized	NA	NA	Mitochondrial protein of unknown function; has similarity to Ups1p, which is involved in regulation of alternative topogenesis of the dynamin-related GTPase Mgm1p
YDR235W	TRUE	Verified	PRP42	PRP42,SNU65,MUD16	U1 snRNP protein involved in splicing, required for U1 snRNP biogenesis; contains multiple tetriatricopeptide repeats
YDR238C	TRUE	Verified	SEC26	SEC26	Essential beta-coat protein of the COPI coatomer, involved in ER-to-Golgi protein trafficking and maintenance of normal ER morphology; shares 43% sequence identity with mammalian beta-coat protein (beta-COP)
YDR251W	TRUE	Verified	PAM1	PAM1	Essential protein of unknown function; exhibits variable expression during colony morphogenesis; overexpression permits survival without protein phosphatase 2A, inhibits growth, and induces a filamentous phenotype
YDR257C	TRUE	Verified	SET7	SET7,RMS1	Nuclear protein that contains a SET-domain, which have been shown to mediate methyltransferase activity in other proteins
YDR261C	TRUE	Verified	EXG2	EXG2	Exo-1,3-beta-glucanase, involved in cell wall beta-glucan assembly; may be anchored to the plasma membrane via a glycosylphosphatidylinositol (GPI) anchor
YDR268W	TRUE	Verified	MSW1	MSW1	Mitochondrial tryptophanyl-tRNA synthetase
YDR280W	TRUE	Verified	RRP45	RRP45	Protein involved in rRNA processing; component of the exosome 3-%3E5 exonuclease complex
YDR298C	TRUE	Verified	ATP5	ATP5,OSC1	Subunit 5 of the stator stalk of mitochondrial F1F0 ATP synthase, which is an evolutionarily conserved enzyme complex required for ATP synthesis; homologous to bovine subunit OSCP (oligomycin sensitivity-conferring protein); phosphorylated
YDR304C	TRUE	Verified	CPR5	CPR5,CYP5	Peptidyl-prolyl cis-trans isomerase (cyclophilin) of the endoplasmic reticulum, catalyzes the cis-trans isomerization of peptide bonds N-terminal to proline residues; transcriptionally induced in response to unfolded proteins in the ER
YDR309C	TRUE	Verified	GIC2	GIC2	Protein of unknown function involved in initiation of budding and cellular polarization, interacts with Cdc42p via the Cdc42/Rac-interactive binding (CRIB) domain
YDR326C	TRUE	Verified	YSP2	YSP2	Protein involved in programmed cell death; mutant shows resistance to cell death induced by amiodarone or intracellular acidification
YDR342C	TRUE	Verified	HXT7	HXT7	High-affinity glucose transporter of the major facilitator superfamily, nearly identical to Hxt6p, expressed at high basal levels relative to other HXTs, expression repressed by high glucose levels
YDR343C	TRUE	Verified	HXT6	HXT6	High-affinity glucose transporter of the major facilitator superfamily, nearly identical to Hxt7p, expressed at high basal levels relative to other HXTs, repression of expression by high glucose requires SNF3
YDR345C	TRUE	Verified	HXT3	HXT3	Low affinity glucose transporter of the major facilitator superfamily, expression is induced in low or high glucose conditions
YDR348C	TRUE	Uncharacterized	NA	NA	Protein of unknown function; green fluorescent protein (GFP)-fusion protein localizes to the cell periphery and bud neck; potential Cdc28p substrate
YDR353W	TRUE	Verified	TRR1	TRR1	Cytoplasmic thioredoxin reductase, key regulatory enzyme that determines the redox state of the thioredoxin system, which acts as a disulfide reductase system and protects cells against both oxidative and reductive stress
YDR406W	TRUE	Verified	PDR15	PDR15	Plasma membrane ATP binding cassette (ABC) transporter, multidrug transporter and general stress response factor implicated in cellular detoxification; regulated by Pdr1p, Pdr3p and Pdr8p; promoter contains a PDR responsive element
YDR411C	TRUE	Verified	DFM1	DFM1	ER localized derlin-like family member involved in ER stress and homeostasis; not involved in ERAD or substrate retrotranslocation; interacts with CDC48; contains four transmembrane domains and two SHP boxes
YDR420W	TRUE	Verified	HKR1	HKR1	Serine/threonine rich cell surface protein; osmosensor; involved in the regulation of cell wall beta-1,3 glucan synthesis, bud site selection and hyperosmotic response; overexpression confers resistance to Hansenula mrakii killer toxin HM-1
YDR476C	TRUE	Uncharacterized	NA	NA	Putative protein of unknown function; green fluorescent protein (GFP)-fusion protein localizes to the endoplasmic reticulum; YDR476C is not an essential gene
YDR507C	TRUE	Verified	GIN4	GIN4,ERC47	Protein kinase involved in bud growth and assembly of the septin ring, proposed to have kinase-dependent and kinase-independent activities; undergoes autophosphorylation; similar to Kcc4p and Hsl1p
YDR540C	TRUE	Uncharacterized	IRC4	IRC4	Hypothetical protein; null mutant displays increased levels of spontaneous Rad52 foci
YEL032W	TRUE	Verified	MCM3	MCM3	Protein involved in DNA replication; component of the Mcm2-7 hexameric complex that binds chromatin as a part of the pre-replicative complex
YEL063C	TRUE	Verified	CAN1	CAN1	Plasma membrane arginine permease, requires phosphatidyl ethanolamine (PE) for localization, exclusively associated with lipid rafts; mutation confers canavanine resistance
YEL071W	TRUE	Verified	DLD3	DLD3	D-lactate dehydrogenase, part of the retrograde regulon which consists of genes whose expression is stimulated by damage to mitochondria and reduced in cells grown with glutamate as the sole nitrogen source, located in the cytoplasm
YEL073C	TRUE	Uncharacterized	NA	NA	Putative protein of unknown function; located adjacent to ARS503 and the telomere on the left arm of chromosome V; regulated by inositol/choline
YER001W	TRUE	Verified	MNN1	MNN1	Alpha-1,3-mannosyltransferase, integral membrane glycoprotein of the Golgi complex, required for addition of alpha1,3-mannose linkages to N-linked and O-linked oligosaccharides, one of five S. cerevisiae proteins of the MNN1 family
YER018C	TRUE	Verified	SPC25	SPC25	Component of the evolutionarily conserved kinetochore-associated Ndc80 complex (Ndc80p-Nuf2p-Spc24p-Spc25p); involved in chromosome segregation, spindle checkpoint activity and kinetochore clustering
YER043C	TRUE	Verified	SAH1	SAH1	S-adenosyl-L-homocysteine hydrolase, catabolizes S-adenosyl-L-homocysteine which is formed after donation of the activated methyl group of S-adenosyl-L-methionine (AdoMet) to an acceptor
YER056C	TRUE	Verified	FCY2	FCY2,BRA7	Purine-cytosine permease, mediates purine (adenine, guanine, and hypoxanthine) and cytosine accumulation
YER065C	TRUE	Verified	ICL1	ICL1	Isocitrate lyase, catalyzes the formation of succinate and glyoxylate from isocitrate, a key reaction of the glyoxylate cycle; expression of ICL1 is induced by growth on ethanol and repressed by growth on glucose
YER124C	TRUE	Verified	DSE1	DSE1	Daughter cell-specific protein, may participate in pathways regulating cell wall metabolism; deletion affects cell separation after division and sensitivity to drugs targeted against the cell wall
YER130C	TRUE	Uncharacterized	NA	NA	Hypothetical protein
YER134C	TRUE	Uncharacterized	NA	NA	Putative protein of unknown function; non-essential gene
YER150W	TRUE	Verified	SPI1	SPI1	GPI-anchored, serine/threonine rich cell wall protein of unknown function; basal expression requires Msn2p/Msn4p; expression is induced under conditions of stress and during the diauxic shift; similar to Sed1p
YER153C	TRUE	Verified	PET122	PET122	Mitochondrial translational activator specific for the COX3 mRNA, acts together with Pet54p and Pet494p; located in the mitochondrial inner membrane
YER158C	TRUE	Uncharacterized	NA	NA	Protein of unknown function, has similarity to Afr1p; potentially phosphorylated by Cdc28p
YER163C	TRUE	Uncharacterized	NA	NA	Putative protein of unknown function; green fluorescent protein (GFP)-fusion protein localizes to the cytoplasm and nucleus
YER168C	TRUE	Verified	CCA1	CCA1,TNT1	ATP (CTP)%3AtRNA-specific tRNA nucleotidyltransferase; different forms targeted to the nucleus, cytosol, and mitochondrion are generated via the use of multiple transcriptional and translational start sites
YER184C	TRUE	Uncharacterized	NA	NA	Putative zinc cluster protein; deletion confers sensitivity to Calcufluor white, and prevents growth on glycerol or lactate as sole carbon source
YER186C	TRUE	Uncharacterized	NA	NA	Putative protein of unknown function
YFL012W	TRUE	Uncharacterized	NA	NA	Putative protein of unknown function; transcribed during sporulation; null mutant exhibits increased resistance to rapamycin
YFL013C	TRUE	Verified	IES1	IES1	Subunit of the INO80 chromatin remodeling complex
YFL017C	TRUE	Verified	GNA1	GNA1,PAT1	Evolutionarily conserved glucosamine-6-phosphate acetyltransferase required for multiple cell cycle events including passage through START, DNA synthesis, and mitosis; involved in UDP-N-acetylglucosamine synthesis, forms GlcNAc6P from AcCoA
YFL018C	TRUE	Verified	LPD1	LPD1,HPD1	Dihydrolipoamide dehydrogenase, the lipoamide dehydrogenase component (E3) of the pyruvate dehydrogenase and 2-oxoglutarate dehydrogenase multi-enzyme complexes
YFL030W	TRUE	Verified	AGX1	AGX1	Alanine%3Aglyoxylate aminotransferase (AGT), catalyzes the synthesis of glycine from glyoxylate, which is one of three pathways for glycine biosynthesis in yeast; has similarity to mammalian and plant alanine%3Aglyoxylate aminotransferases
YFL031W	TRUE	Verified	HAC1	HAC1,IRE15,ERN4	bZIP transcription factor (ATF/CREB1 homolog) that regulates the unfolded protein response, via UPRE binding, and membrane biogenesis; ER stress-induced splicing pathway utilizing Ire1p, Trl1p and Ada5p facilitates efficient Hac1p synthesis
YFL050C	TRUE	Verified	ALR2	ALR2	Probable Mg(2%2B) transporter; overexpression confers increased tolerance to Al(3%2B) and Ga(3%2B) ions
YFL051C	TRUE	Uncharacterized	NA	NA	Putative protein of unknown function; YFL051C is not an essential gene
YFL052W	TRUE	Uncharacterized	NA	NA	Putative zinc cluster protein that contains a DNA binding domain; null mutant sensitive to calcofluor white, low osmolarity and heat, suggesting a role for YFL052Wp in cell wall integrity
YFL056C	TRUE	Verified	AAD6	AAD6	Putative aryl-alcohol dehydrogenase with similarity to P. chrysosporium aryl-alcohol dehydrogenase, involved in the oxidative stress response
YFL058W	TRUE	Verified	THI5	THI5	Protein involved in synthesis of the thiamine precursor hydroxymethylpyrimidine (HMP); member of a subtelomeric gene family including THI5, THI11, THI12, and THI13
YFL062W	TRUE	Verified	COS4	COS4	Protein of unknown function, member of the DUP380 subfamily of conserved, often subtelomerically-encoded proteins
YFL064C	TRUE	Uncharacterized	NA	NA	Putative protein of unknown function
YFL066C	TRUE	Uncharacterized	NA	NA	Helicase-like protein encoded within the telomeric Y' element
YFR018C	TRUE	Uncharacterized	NA	NA	Putative protein of unknown function
YFR025C	TRUE	Verified	HIS2	HIS2	Histidinolphosphatase, catalyzes the eighth step in histidine biosynthesis; mutations cause histidine auxotrophy and sensitivity to Cu, Co, and Ni salts; transcription is regulated by general amino acid control
YFR026C	TRUE	Uncharacterized	NA	NA	Putative protein of unknown function
YFR030W	TRUE	Verified	MET10	MET10	Subunit alpha of assimilatory sulfite reductase, which is responsible for the conversion of sulfite into sulfide
YFR031C	TRUE	Verified	SMC2	SMC2	Component of the condensin complex, essential SMC chromosomal ATPase family member that forms a complex with Smc4p to form the active ATPase; Smc2p/Smc4p complex binds DNA, possibly in the cleft formed by the coiled-coil of the folded dimer
YFR039C	TRUE	Uncharacterized	NA	NA	Putative protein of unknown function; YFR039C is not an essential gene
YGL001C	TRUE	Verified	ERG26	ERG26	C-3 sterol dehydrogenase, catalyzes the second of three steps required to remove two C-4 methyl groups from an intermediate in ergosterol biosynthesis
YGL012W	TRUE	Verified	ERG4	ERG4	C-24(28) sterol reductase, catalyzes the final step in ergosterol biosynthesis; mutants are viable, but lack ergosterol
YGL022W	TRUE	Verified	STT3	STT3	Subunit of the oligosaccharyltransferase complex of the ER lumen, which catalyzes asparagine-linked glycosylation of newly synthesized proteins; forms a subcomplex with Ost3p and Ost4p and is directly involved in catalysis
YGL028C	TRUE	Verified	SCW11	SCW11	Cell wall protein with similarity to glucanases; may play a role in conjugation during mating based on its regulation by Ste12p
YGL032C	TRUE	Verified	AGA2	AGA2	Adhesion subunit of a-agglutinin of a-cells, C-terminal sequence acts as a ligand for alpha-agglutinin (Sag1p) during agglutination, modified with O-linked oligomannosyl chains, linked to anchorage subunit Aga1p via two disulfide bonds
YGL035C	TRUE	Verified	MIG1	MIG1,TDS22,SSN1,CAT4	Transcription factor involved in glucose repression; sequence specific DNA binding protein containing two Cys2His2 zinc finger motifs; regulated by the SNF1 kinase and the GLC7 phosphatase
YGL051W	TRUE	Verified	MST27	MST27	Putative integral membrane protein, involved in vesicle formation; forms complex with Mst28p; member of DUP240 gene family; binds COPI and COPII vesicles
YGL053W	TRUE	Verified	PRM8	PRM8	Pheromone-regulated protein with 2 predicted transmembrane segments and an FF sequence, a motif involved in COPII binding; forms a complex with Prp9p in the ER; member of DUP240 gene family
YGL062W	TRUE	Verified	PYC1	PYC1	Pyruvate carboxylase isoform, cytoplasmic enzyme that converts pyruvate to oxaloacetate; highly similar to isoform Pyc2p but differentially regulated; mutations in the human homolog are associated with lactic acidosis
YGL063W	TRUE	Verified	PUS2	PUS2	Mitochondrial tRNA%3Apseudouridine synthase; acts at positions 27 and 28, but not at position 72; efficiently and rapidly targeted to mitochondria, specifically dedicated to mitochondrial tRNA modification
YGL071W	TRUE	Verified	AFT1	AFT1,RCS1	Transcription factor involved in iron utilization and homeostasis; binds the consensus site PyPuCACCCPu and activates the expression of target genes in response to changes in iron availability
YGL121C	TRUE	Verified	GPG1	GPG1	Proposed gamma subunit of the heterotrimeric G protein that interacts with the receptor Grp1p; involved in regulation of pseudohyphal growth; requires Gpb1p or Gpb2p to interact with Gpa2p
YGL138C	TRUE	Uncharacterized	NA	NA	Putative protein of unknown function; has no significant sequence similarity to any known protein
YGL175C	TRUE	Verified	SAE2	SAE2,COM1	Protein with a role in accurate meiotic and mitotic double-strand break repair; phosphorylated in response to DNA damage and required for normal resistance to DNA-damaging agents
YGL202W	TRUE	Verified	ARO8	ARO8	Aromatic aminotransferase I, expression is regulated by general control of amino acid biosynthesis
YGL206C	TRUE	Verified	CHC1	CHC1,SWA5	Clathrin heavy chain, subunit of the major coat protein involved in intracellular protein transport and endocytosis; two heavy chains form the clathrin triskelion structural component; the light chain (CLC1) is thought to regulate function
YGL229C	TRUE	Verified	SAP4	SAP4	Protein required for function of the Sit4p protein phosphatase, member of a family of similar proteins that form complexes with Sit4p, including Sap155p, Sap185p, and Sap190p
YGL248W	TRUE	Verified	PDE1	PDE1	Low-affinity cyclic AMP phosphodiesterase, controls glucose and intracellular acidification-induced cAMP signaling, target of the cAMP-protein kinase A (PKA) pathway; glucose induces transcription and inhibits translation
YGL259W	TRUE	Uncharacterized	YPS5	YPS5	Protein with similarity to GPI-anchored aspartic proteases such as Yap1p and Yap3p
YGR044C	TRUE	Verified	RME1	RME1,CSP1	Zinc finger protein involved in control of meiosis; prevents meiosis by repressing IME1 expression and promotes mitosis by activating CLN2 expression; directly repressed by a1-a2 regulator; mediates cell type control of sporulation
YGR053C	TRUE	Uncharacterized	NA	NA	Putative protein of unknown function
YGR060W	TRUE	Verified	ERG25	ERG25	C-4 methyl sterol oxidase, catalyzes the first of three steps required to remove two C-4 methyl groups from an intermediate in ergosterol biosynthesis; mutants accumulate the sterol intermediate 4,4-dimethylzymosterol
YGR063C	TRUE	Verified	SPT4	SPT4	Protein that forms a complex with Spt5p and mediates both activation and inhibition of transcription elongation, and plays a role in pre-mRNA processing; in addition, Spt4p is involved in kinetochore function and gene silencing
YGR067C	TRUE	Uncharacterized	NA	NA	Putative protein of unknown function; contains a zinc finger motif similar to that of Adr1p
YGR122W	TRUE	Uncharacterized	NA	NA	Putative protein of unknown function; deletion mutants do not properly process Rim101p and have decreased resistance to rapamycin; green fluorescent protein (GFP)-fusion protein localizes to the cytoplasm
YGR136W	TRUE	Verified	LSB1	LSB1	Protein containing an N-terminal SH3 domain; binds Las17p, which is a homolog of human Wiskott-Aldrich Syndrome protein involved in actin patch assembly and actin polymerization
YGR138C	TRUE	Verified	TPO2	TPO2	Polyamine transport protein specific for spermine; localizes to the plasma membrane; transcription of TPO2 is regulated by Haa1p; member of the major facilitator superfamily
YGR152C	TRUE	Verified	RSR1	RSR1,BUD1	GTP-binding protein of the ras superfamily required for bud site selection, morphological changes in response to mating pheromone, and efficient cell fusion; localized to the plasma membrane; significantly similar to mammalian Rap GTPases
YGR175C	TRUE	Verified	ERG1	ERG1	Squalene epoxidase, catalyzes the epoxidation of squalene to 2,3-oxidosqualene; plays an essential role in the ergosterol-biosynthesis pathway and is the specific target of the antifungal drug terbinafine
YGR189C	TRUE	Verified	CRH1	CRH1	Cell wall protein that functions in the transfer of chitin to beta(1-6)glucan, putative chitin transglycosidase
YGR194C	TRUE	Verified	XKS1	XKS1	Xylulokinase, converts D-xylulose and ATP to xylulose 5-phosphate and ADP; rate limiting step in fermentation of xylulose; required for xylose fermentation by recombinant S. cerevisiae strains
YGR198W	TRUE	Verified	YPP1	YPP1	Cargo-transport protein involved in endocytosis; may interact with ribosomes, based on co-purification experiments; GFP-fusion protein localizes to the cytoplasm; YGR198W is an essential gene
YGR207C	TRUE	Verified	NA	NA	Protein that interacts with frataxin (Yfh1p); putative homolog of mammalian electron transfer flavoprotein complex subunit ETF-beta; authentic, non-tagged protein is detected in highly purified mitochondria in high-throughput studies
YGR233C	TRUE	Verified	PHO81	PHO81	Cyclin-dependent kinase (CDK) inhibitor, regulates Pho80p-Pho85p and Pcl7p-Pho85p cyclin-CDK complexes in response to phosphate levels; inhibitory activity for Pho80p-Pho85p requires myo-D-inositol heptakisphosphate (IP7) generated by Vip1p
YGR234W	TRUE	Verified	YHB1	YHB1,YHB4	Nitric oxide oxidoreductase, flavohemoglobin involved in nitric oxide detoxification; plays a role in the oxidative and nitrosative stress responses
YGR241C	TRUE	Verified	YAP1802	YAP1802	Protein involved in clathrin cage assembly; binds Pan1p and clathrin; homologous to Yap1801p, member of the AP180 protein family
YGR244C	TRUE	Verified	LSC2	LSC2	Beta subunit of succinyl-CoA ligase, which is a mitochondrial enzyme of the TCA cycle that catalyzes the nucleotide-dependent conversion of succinyl-CoA to succinate
YGR249W	TRUE	Verified	MGA1	MGA1	Protein similar to heat shock transcription factor; multicopy suppressor of pseudohyphal growth defects of ammonium permease mutants
YGR250C	TRUE	Uncharacterized	NA	NA	Putative protein of unknown function; green fluorescent protein (GFP)-fusion protein localizes to the cytoplasm
YGR260W	TRUE	Verified	TNA1	TNA1	High affinity nicotinic acid plasma membrane permease, responsible for uptake of low levels of nicotinic acid; expression of the gene increases in the absence of extracellular nicotinic acid or para-aminobenzoate (PABA)
YGR279C	TRUE	Verified	SCW4	SCW4	Cell wall protein with similarity to glucanases; scw4 scw10 double mutants exhibit defects in mating
YGR286C	TRUE	Verified	BIO2	BIO2	Biotin synthase, catalyzes the conversion of dethiobiotin to biotin, which is the last step of the biotin biosynthesis pathway; complements E. coli bioB mutant
YGR287C	TRUE	Verified	NA	NA	Protein of unknown function that may interact with ribosomes, based on co-purification experiments; has similarity to alpha-D-glucosidase (maltase); authentic, non-tagged protein detected in purified mitochondria in high-throughput studies
YGR288W	TRUE	Verified	MAL13	MAL13,MALR	MAL-activator protein, part of complex locus MAL1; nonfunctional in genomic reference strain S288C
YGR292W	TRUE	Verified	MAL12	MAL12,MALS	Maltase (alpha-D-glucosidase), inducible protein involved in maltose catabolism; encoded in the MAL1 complex locus
YGR295C	TRUE	Verified	COS6	COS6	Protein of unknown function, member of the DUP380 subfamily of conserved, often subtelomerically-encoded proteins
YGR296W	TRUE	Verified	YRF1-3	YRF1-3,YRF1	Helicase encoded by the Y' element of subtelomeric regions, highly expressed in the mutants lacking the telomerase component TLC1; potentially phosphorylated by Cdc28p
YHL013C	TRUE	Verified	OTU2	OTU2	Protein of unknown function that may interact with ribosomes, based on co-purification experiments; member of the ovarian tumor-like (OTU) superfamily of predicted cysteine proteases; shows cytoplasmic localization
YHL021C	TRUE	Uncharacterized	FMP12	FMP12	Putative protein of unknown function; the authentic, non-tagged protein is detected in highly purified mitochondria in high-throughput studies
YHL030W	TRUE	Verified	ECM29	ECM29	Major component of the proteasome; tethers the proteasome core particle to the regulatory particle, and enhances the stability of the proteasome
YHL048W	TRUE	Verified	COS8	COS8	Nuclear membrane protein, member of the DUP380 subfamily of conserved, often subtelomerically-encoded proteins; regulation suggests a potential role in the unfolded protein response
YHL049C	TRUE	Uncharacterized	NA	NA	Putative protein of unknown function
YHR002W	TRUE	Verified	LEU5	LEU5	Mitochondrial carrier protein involved in the accumulation of CoA in the mitochondrial matrix; homolog of human Graves disease protein; does not encode an isozyme of Leu4p, as first hypothesized
YHR025W	TRUE	Verified	THR1	THR1	Homoserine kinase, conserved protein required for threonine biosynthesis; expression is regulated by the GCN4-mediated general amino acid control pathway
YHR031C	TRUE	Verified	RRM3	RRM3,RTT104	DNA helicase involved in rDNA replication and Ty1 transposition; relieves replication fork pauses at telomeric regions; structurally and functionally related to Pif1p
YHR042W	TRUE	Verified	NCP1	NCP1,CPR1	NADP-cytochrome P450 reductase; involved in ergosterol biosynthesis; associated and coordinately regulated with Erg11p
YHR043C	TRUE	Verified	DOG2	DOG2	2-deoxyglucose-6-phosphate phosphatase, member of a family of low molecular weight phosphatases, similar to Dog1p, induced by oxidative and osmotic stress, confers 2-deoxyglucose resistance when overexpressed
YHR044C	TRUE	Verified	DOG1	DOG1	2-deoxyglucose-6-phosphate phosphatase, similar to Dog2p, member of a family of low molecular weight phosphatases; confers 2-deoxyglucose resistance when overexpressed, in vivo substrate has not yet been identified
YHR050W	TRUE	Verified	SMF2	SMF2	Divalent metal ion transporter involved in manganese homeostasis; has broad specificity for di-valent and tri-valent metals; post-translationally regulated by levels of metal ions; member of the Nramp family of metal transport proteins
YHR063C	TRUE	Verified	PAN5	PAN5	2-dehydropantoate 2-reductase, part of the pantothenic acid pathway, structurally homologous to E. coli panE
YHR071W	TRUE	Verified	PCL5	PCL5	Cyclin, interacts with Pho85p cyclin-dependent kinase (Cdk), induced by Gcn4p at level of transcription, specifically required for Gcn4p degradation, may be sensor of cellular protein biosynthetic capacity
YHR104W	TRUE	Verified	GRE3	GRE3	Aldose reductase involved in methylglyoxal, d-xylose and arabinose metabolism; stress induced (osmotic, ionic, oxidative, heat shock, starvation and heavy metals); regulated by the HOG pathway
YHR126C	TRUE	Uncharacterized	NA	NA	Putative protein of unknown function; transcription dependent upon Azf1p
YHR144C	TRUE	Verified	DCD1	DCD1	Deoxycytidine monophosphate (dCMP) deaminase required for dCTP and dTTP synthesis; expression is NOT cell cycle regulated
YHR162W	TRUE	Uncharacterized	NA	NA	Putative protein of unknown function; green fluorescent protein (GFP)-fusion protein localizes to the mitochondrion
YHR163W	TRUE	Verified	SOL3	SOL3	6-phosphogluconolactonase, catalyzes the second step of the pentose phosphate pathway; weak multicopy suppressor of los1-1 mutation; homologous to Sol2p and Sol1p
YHR179W	TRUE	Verified	OYE2	OYE2	Widely conserved NADPH oxidoreductase containing flavin mononucleotide (FMN), homologous to Oye3p with slight differences in ligand binding and catalytic properties; may be involved in sterol metabolism
YHR188C	TRUE	Verified	GPI16	GPI16	Transmembrane protein subunit of the glycosylphosphatidylinositol transamidase complex that adds GPIs to newly synthesized proteins; human PIG-Tp homolog
YHR189W	TRUE	Verified	PTH1	PTH1,PTH	One of two (see also PTH2) mitochondrially-localized peptidyl-tRNA hydrolases; dispensable for cell growth and for mitochondrial respiration
YHR211W	TRUE	Verified	FLO5	FLO5	Lectin-like cell wall protein (flocculin) involved in flocculation, binds to mannose chains on the surface of other cells, confers floc-forming ability that is chymotrypsin resistant but heat labile; similar to Flo1p
YHR216W	TRUE	Verified	IMD2	IMD2,PUR5	Inosine monophosphate dehydrogenase, catalyzes the first step of GMP biosynthesis, expression is induced by mycophenolic acid resulting in resistance to the drug, expression is repressed by nutrient limitation
YIL010W	TRUE	Verified	DOT5	DOT5	Nuclear thiol peroxidase which functions as an alkyl-hydroperoxide reductase during post-diauxic growth
YIL011W	TRUE	Verified	TIR3	TIR3,YIB1	Cell wall mannoprotein of the Srp1p/Tip1p family of serine-alanine-rich proteins; expressed under anaerobic conditions and required for anaerobic growth
YIL015W	TRUE	Verified	BAR1	BAR1,SST1	Aspartyl protease secreted into the periplasmic space of mating type a cells, helps cells find mating partners, cleaves and inactivates alpha factor allowing cells to recover from alpha-factor-induced cell cycle arrest
YIL033C	TRUE	Verified	BCY1	BCY1,SRA1	Regulatory subunit of the cyclic AMP-dependent protein kinase (PKA), a component of a signaling pathway that controls a variety of cellular processes, including metabolism, cell cycle, stress response, stationary phase, and sporulation
YIL075C	TRUE	Verified	RPN2	RPN2,SEN3	Subunit of the 26S proteasome, substrate of the N-acetyltransferase Nat1p
YIL078W	TRUE	Verified	THS1	THS1	Threonyl-tRNA synthetase, essential cytoplasmic protein
YIL099W	TRUE	Verified	SGA1	SGA1	Intracellular sporulation-specific glucoamylase involved in glycogen degradation; induced during starvation of a/a diploids late in sporulation, but dispensable for sporulation
YIL108W	TRUE	Uncharacterized	NA	NA	Putative metalloprotease
YIL111W	TRUE	Verified	COX5B	COX5B	Subunit Vb of cytochrome c oxidase, which is the terminal member of the mitochondrial inner membrane electron transport chain; predominantly expressed during anaerobic growth while its isoform Va (Cox5Ap) is expressed during aerobic growth
YIL121W	TRUE	Verified	QDR2	QDR2	Multidrug transporter of the major facilitator superfamily, required for resistance to quinidine, barban, cisplatin, and bleomycin; may have a role in potassium uptake
YIL123W	TRUE	Verified	SIM1	SIM1	Protein of the SUN family (Sim1p, Uth1p, Nca3p, Sun4p) that may participate in DNA replication, promoter contains SCB regulation box at -300 bp indicating that expression may be cell cycle-regulated
YIL140W	TRUE	Verified	AXL2	AXL2,SRO4,BUD10	Integral plasma membrane protein required for axial budding in haploid cells, localizes to the incipient bud site and bud neck; glycosylated by Pmt4p; potential Cdc28p substrate
YIL162W	TRUE	Verified	SUC2	SUC2	Invertase, sucrose hydrolyzing enzyme; a secreted, glycosylated form is regulated by glucose repression, and an intracellular, nonglycosylated enzyme is produced constitutively
YIL164C	TRUE	Verified	NIT1	NIT1	Nitrilase, member of the nitrilase branch of the nitrilase superfamily; in closely related species and other S. cerevisiae strain backgrounds YIL164C and adjacent ORF, YIL165C, likely constitute a single ORF encoding a nitrilase gene
YIL166C	TRUE	Uncharacterized	NA	NA	Putative protein with similarity to the allantoate permease (Dal5p) subfamily of the major facilitator superfamily; mRNA expression is elevated by sulfur limitation; YIL166C is a non-essential gene
YIL173W	TRUE	Verified	VTH1	VTH1	Putative membrane glycoprotein with strong similarity to Vth2p and Pep1p/Vps10p, may be involved in vacuolar protein sorting
YIR027C	TRUE	Verified	DAL1	DAL1	Allantoinase, converts allantoin to allantoate in the first step of allantoin degradation; expression sensitive to nitrogen catabolite repression
YIR034C	TRUE	Verified	LYS1	LYS1	Saccharopine dehydrogenase (NAD%2B, L-lysine-forming), catalyzes the conversion of saccharopine to L-lysine, which is the final step in the lysine biosynthesis pathway
YIR039C	TRUE	Verified	YPS6	YPS6	Putative GPI-anchored aspartic protease
YJL034W	TRUE	Verified	KAR2	KAR2,GRP78	ATPase involved in protein import into the ER, also acts as a chaperone to mediate protein folding in the ER and may play a role in ER export of soluble proteins; regulates the unfolded protein response via interaction with Ire1p
YJL035C	TRUE	Verified	TAD2	TAD2	Subunit of tRNA-specific adenosine-34 deaminase, forms a heterodimer with Tad3p that converts adenosine to inosine at the wobble position of several tRNAs
YJL037W	TRUE	Uncharacterized	IRC18	IRC18	Putative protein of unknown function; expression induced in respiratory-deficient petite cells, in carbon-limited chemostat cultures, during meiosis, sporulation and after alpha factor treatment; similar to adjacent ORF, YJL038C; null mutant displays increased levels of spontaneous Rad52 foci
YJL052W	TRUE	Verified	TDH1	TDH1,GLD3	Glyceraldehyde-3-phosphate dehydrogenase, isozyme 1, involved in glycolysis and gluconeogenesis; tetramer that catalyzes the reaction of glyceraldehyde-3-phosphate to 1,3 bis-phosphoglycerate; detected in the cytoplasm and cell-wall
YJL079C	TRUE	Verified	PRY1	PRY1	Protein of unknown function, has similarity to Pry2p and Pry3p and to the plant PR-1 class of pathogen related proteins
YJL082W	TRUE	Verified	IML2	IML2	Protein of unknown function; the authentic, non-tagged protein is detected in highly purified mitochondria in high-throughput studies
YJL107C	TRUE	Uncharacterized	NA	NA	Putative protein of unknown function; expression is induced by activation of the HOG1 mitogen-activated signaling pathway and this induction is Hog1p/Pbs2p dependent; YJL107C and adjacent ORF, YJL108C are merged in related fungi
YJL116C	TRUE	Verified	NCA3	NCA3	Protein that functions with Nca2p to regulate mitochondrial expression of subunits 6 (Atp6p) and 8 (Atp8p ) of the Fo-F1 ATP synthase; member of the SUN family
YJL158C	TRUE	Verified	CIS3	CIS3,CCW5,PIR4,CCW11	Mannose-containing glycoprotein constituent of the cell wall; member of the PIR (proteins with internal repeats) family
YJL159W	TRUE	Verified	HSP150	HSP150,PIR2,ORE1,CCW7	O-mannosylated heat shock protein that is secreted and covalently attached to the cell wall via beta-1,3-glucan and disulfide bridges; required for cell wall stability; induced by heat shock, oxidative stress, and nitrogen limitation
YJL165C	TRUE	Verified	HAL5	HAL5	Putative protein kinase; overexpression increases sodium and lithium tolerance, whereas gene disruption increases cation and low pH sensitivity and impairs potassium uptake, suggesting a role in regulation of Trk1p and/or Trk2p transporters
YJL166W	TRUE	Verified	QCR8	QCR8,COR5	Subunit 8 of ubiquinol cytochrome-c reductase complex, which is a component of the mitochondrial inner membrane electron transport chain; oriented facing the intermembrane space; expression is regulated by Abf1p and Cpf1p
YJL170C	TRUE	Verified	ASG7	ASG7	Protein that regulates signaling from a G protein beta subunit Ste4p and its relocalization within the cell; specific to a-cells and induced by alpha-factor
YJL171C	TRUE	Verified	NA	NA	GPI-anchored cell wall protein of unknown function; induced in response to cell wall damaging agents and by mutations in genes involved in cell wall biogenesis; sequence similarity to YBR162C/TOS1, a covalently bound cell wall protein
YJL174W	TRUE	Verified	KRE9	KRE9	Glycoprotein involved in cell wall beta-glucan assembly; null mutation leads to severe growth defects, aberrant multibudded morphology, and mating defects
YJL189W	TRUE	Verified	RPL39	RPL39,SPB2,RPL46,PUB2	Protein component of the large (60S) ribosomal subunit, has similarity to rat L39 ribosomal protein; required for ribosome biogenesis; exhibits genetic interactions with SIS1 and PAB1
YJL198W	TRUE	Verified	PHO90	PHO90	Low-affinity phosphate transporter; deletion of pho84, pho87, pho89, pho90, and pho91 causes synthetic lethality; transcription independent of Pi and Pho4p activity; overexpression results in vigorous growth
YJL217W	TRUE	Uncharacterized	NA	NA	Cytoplasmic protein of unknown function; expression induced by calcium shortage and via the copper sensing transciption factor Mac1p during conditons of copper deficiency; mRNA is cell cycle regulated, peaking in G1 phase
YJL219W	TRUE	Verified	HXT9	HXT9	Putative hexose transporter that is nearly identical to Hxt11p, has similarity to major facilitator superfamily (MFS) transporters, expression of HXT9 is regulated by transcription factors Pdr1p and Pdr3p
YJL221C	TRUE	Verified	FSP2	FSP2	Protein of unknown function, expression is induced during nitrogen limitation
YJL222W	TRUE	Verified	VTH2	VTH2	Putative membrane glycoprotein with strong similarity to Vth1p and Pep1p/Vps10p, may be involved in vacuolar protein sorting
YJR030C	TRUE	Uncharacterized	NA	NA	Putative protein of unknown function; expression repressed in carbon limited vs carbon replete chemostat cultures; YJR030C is a non-essential gene
YJR047C	TRUE	Verified	ANB1	ANB1,TIF51B,HYP1	Translation initiation factor eIF-5A, promotes formation of the first peptide bond; similar to and functionally redundant with Hyp2p; undergoes an essential hypusination modification; expressed under anaerobic conditions
YJR048W	TRUE	Verified	CYC1	CYC1	Cytochrome c, isoform 1; electron carrier of the mitochondrial intermembrane space that transfers electrons from ubiquinone-cytochrome c oxidoreductase to cytochrome c oxidase during cellular respiration
YJR069C	TRUE	Verified	HAM1	HAM1	Conserved protein with deoxyribonucleoside triphosphate pyrophosphohydrolase activity, mediates exclusion of noncanonical purines from deoxyribonucleoside triphosphate pools; mutant is sensitive to the base analog 6-N-hydroxylaminopurine
YJR077C	TRUE	Verified	MIR1	MIR1	Mitochondrial phosphate carrier, imports inorganic phosphate into mitochondria; functionally redundant with Pic2p but more abundant than Pic2p under normal conditions; phosphorylated
YJR078W	TRUE	Verified	BNA2	BNA2	Tryptophan 2,3-dioxygenase, required for biosynthesis of nicotinic acid from tryptophan via kynurenine pathway
YJR091C	TRUE	Verified	JSN1	JSN1,PUF1	Member of the Puf family of RNA-binding proteins, interacts with mRNAs encoding membrane-associated proteins; overexpression suppresses a tub2-150 mutation and causes increased sensitivity to benomyl in wild-type cells
YJR092W	TRUE	Verified	BUD4	BUD4	Protein involved in bud-site selection and required for axial budding pattern; localizes with septins to bud neck in mitosis and may constitute an axial landmark for next round of budding; potential Cdc28p substrate
YJR094C	TRUE	Verified	IME1	IME1	Master regulator of meiosis that is active only during meiotic events, activates transcription of early meiotic genes through interaction with Ume6p, degraded by the 26S proteasome following phosphorylation by Ime2p
YJR105W	TRUE	Verified	ADO1	ADO1	Adenosine kinase, required for the utilization of S-adenosylmethionine (AdoMet); may be involved in recycling adenosine produced through the methyl cycle
YJR115W	TRUE	Uncharacterized	NA	NA	Putative protein of unknown function
YJR120W	TRUE	Verified	NA	NA	Protein of unknown function; essential for growth under anaerobic conditions; mutation causes decreased expression of ATP2, impaired respiration, defective sterol uptake, and altered levels/localization of ABC transporters Aus1p and Pdr11p
YJR151C	TRUE	Verified	DAN4	DAN4	Cell wall mannoprotein with similarity to Tir1p, Tir2p, Tir3p, and Tir4p; expressed under anaerobic conditions, completely repressed during aerobic growth
YJR151W-A	TRUE	Uncharacterized	NA	NA	Putative protein of unknown function; identified by fungal homology and RT-PCR
YJR154W	TRUE	Uncharacterized	NA	NA	Putative protein of unknown function; green fluorescent protein (GFP)-fusion protein localizes to the cytoplasm
YJR161C	TRUE	Verified	COS5	COS5	Protein of unknown function, member the DUP380 subfamily of conserved, often subtelomerically-encoded proteins
YKL033W-A	TRUE	Uncharacterized	NA	NA	Putative protein of unknown function; similar to uncharacterized proteins from other fungi
YKL037W	TRUE	Uncharacterized	NA	NA	Putative protein of unknown function
YKL073W	TRUE	Verified	LHS1	LHS1,SSI1,CER1	Molecular chaperone of the endoplasmic reticulum lumen, involved in polypeptide translocation and folding; member of the Hsp70 family; localizes to the lumen of the ER; regulated by the unfolded protein response pathway
YKL096W	TRUE	Verified	CWP1	CWP1,YJU1	Cell wall mannoprotein, linked to a beta-1,3- and beta-1,6-glucan heteropolymer through a phosphodiester bond; involved in cell wall organization
YKL101W	TRUE	Verified	HSL1	HSL1,NIK1	Nim1p-related protein kinase that regulates the morphogenesis and septin checkpoints; associates with the assembled septin filament; required along with Hsl7p for bud neck recruitment, phosphorylation, and degradation of Swe1p
YKL104C	TRUE	Verified	GFA1	GFA1	Glutamine-fructose-6-phosphate amidotransferase, catalyzes the formation of glucosamine-6-P and glutamate from fructose-6-P and glutamine in the first step of chitin biosynthesis
YKL128C	TRUE	Verified	PMU1	PMU1	Putative phosphomutase, contains a region homologous to the active site of phosphomutases; overexpression suppresses the histidine auxotrophy of an ade3 ade16 ade17 triple mutant and the temperature sensitivity of a tps2 mutant
YKL140W	TRUE	Verified	TGL1	TGL1,YKL5	Steryl ester hydrolase, one of three gene products (Yeh1p, Yeh2p, Tgl1p) responsible for steryl ester hydrolase activity and involved in sterol homeostasis; localized to lipid particle membranes
YKL141W	TRUE	Verified	SDH3	SDH3,YKL4,CYB3	Cytochrome b subunit of succinate dehydrogenase (Sdh1p, Sdh2p, Sdh3p, Sdh4p), which couples the oxidation of succinate to the transfer of electrons to ubiquinone
YKL148C	TRUE	Verified	SDH1	SDH1	Flavoprotein subunit of succinate dehydrogenase (Sdh1p, Sdh2p, Sdh3p, Sdh4p), which couples the oxidation of succinate to the transfer of electrons to ubiquinone
YKL164C	TRUE	Verified	PIR1	PIR1,CCW6	O-glycosylated protein required for cell wall stability; attached to the cell wall via beta-1,3-glucan; mediates mitochondrial translocation of Apn1p; expression regulated by the cell integrity pathway and by Swi5p during the cell cycle
YKL185W	TRUE	Verified	ASH1	ASH1	Zinc-finger inhibitor of HO transcription; mRNA is localized and translated in the distal tip of anaphase cells, resulting in accumulation of Ash1p in daughter cell nuclei and inhibition of HO expression; potential Cdc28p substrate
YKL194C	TRUE	Verified	MST1	MST1	Mitochondrial threonyl-tRNA synthetase
YKL201C	TRUE	Verified	MNN4	MNN4,YKL200C	Putative positive regulator of mannosylphosphate transferase (Mnn6p), involved in mannosylphosphorylation of N-linked oligosaccharides; expression increases in late-logarithmic and stationary growth phases
YKL213C	TRUE	Verified	DOA1	DOA1,ZZZ4,UFD3	WD repeat protein required for ubiquitin-mediated protein degradation, forms complex with Cdc48p, plays a role in controlling cellular ubiquitin concentration; also promotes efficient NHEJ in postdiauxic/stationary phase
YKL218C	TRUE	Verified	SRY1	SRY1	3-hydroxyaspartate dehydratase, deaminates L-threo-3-hydroxyaspartate to form oxaloacetate and ammonia; required for survival in the presence of hydroxyaspartate
YKR002W	TRUE	Verified	PAP1	PAP1	Poly(A) polymerase, one of three factors required for mRNA 3'-end polyadenylation, forms multiprotein complex with polyadenylation factor I (PF I), also required for mRNA nuclear export; may also polyadenylate rRNAs
YKR011C	TRUE	Uncharacterized	NA	TOS5	Putative protein of unknown function; green fluorescent protein (GFP)-fusion protein localizes to the nucleus
YKR013W	TRUE	Verified	PRY2	PRY2,YFW12	Protein of unknown function, has similarity to Pry1p and Pry3p and to the plant PR-1 class of pathogen related proteins
YKR016W	TRUE	Uncharacterized	FMP13	FMP13	Putative protein of unknown function; the authentic, non-tagged protein is detected in highly purified mitochondria in high-throughput studies
YKR038C	TRUE	Verified	KAE1	KAE1	Putative glycoprotease proposed to be in transcription as a component of the EKC protein complex with Bud32p, Cgi121p, Pcc1p, and Gon7p; also identified as a component of the KEOPS protein complex
YKR039W	TRUE	Verified	GAP1	GAP1	General amino acid permease; localization to the plasma membrane is regulated by nitrogen source
YKR042W	TRUE	Verified	UTH1	UTH1	Mitochondrial outer membrane and cell wall localized SUN family member required for mitochondrial autophagy; involved in the oxidative stress response, life span during starvation, mitochondrial biogenesis, and cell death
YKR042W	TRUE	Verified	UTH1	UTH1	Mitochondrial outer membrane and cell wall localized SUN family member required for mitochondrial autophagy; involved in the oxidative stress response, life span during starvation, mitochondrial biogenesis, and cell death
YKR088C	TRUE	Verified	TVP38	TVP38	Integral membrane protein localized to late Golgi vesicles along with the v-SNARE Tlg2p; green fluorescent protein (GFP)-fusion protein localizes to the cytoplasm in a punctate pattern
YKR098C	TRUE	Verified	UBP11	UBP11	Ubiquitin-specific protease that cleaves ubiquitin from ubiquitinated proteins
YKR100C	TRUE	Verified	SKG1	SKG1,YKR099C-A	Transmembrane protein with a role in cell wall polymer composition; localizes on the inner surface of the plasma membrane at the bud and in the daughter cell
YLL014W	TRUE	Uncharacterized	NA	NA	Putative protein of unknown function; green fluorescent protein (GFP)-fusion protein localizes to the endoplasmic reticulum; YLL014W is not an essential gene
YLL019C	TRUE	Verified	KNS1	KNS1,L124	Nonessential putative protein kinase of unknown cellular role; member of the LAMMER family of protein kinases, which are serine/threonine kinases also capable of phosphorylating tyrosine residues
YLL024C	TRUE	Verified	SSA2	SSA2,YG102	ATP binding protein involved in protein folding and vacuolar import of proteins; member of heat shock protein 70 (HSP70) family; associated with the chaperonin-containing T-complex; present in the cytoplasm, vacuolar membrane and cell wall
YLL049W	TRUE	Verified	LDB18	LDB18	Protein of unknown function; null mutant shows a reduced affinity for the alcian blue dye suggesting a decreased net negative charge of the cell surface
YLL060C	TRUE	Verified	GTT2	GTT2	Glutathione S-transferase capable of homodimerization; functional overlap with Gtt2p, Grx1p, and Grx2p
YLR004C	TRUE	Verified	THI73	THI73	Putative plasma membrane permease proposed to be involved in carboxylic acid uptake and repressed by thiamine; substrate of Dbf2p/Mob1p kinase; transcription is altered if mitochondrial dysfunction occurs
YLR008C	TRUE	Verified	PAM18	PAM18,TIM14	J-protein co-chaperone of the mitochondrial import motor associated with the presequence translocase, with Ssc1p, Tim44p, Mge1p, and Pam16p; stimulates ATPase activity of Ssc1p to drive mitochondrial import; activity is inhibited by Pam16p
YLR013W	TRUE	Verified	GAT3	GAT3	Protein containing GATA family zinc finger motifs
YLR026C	TRUE	Verified	SED5	SED5	cis-Golgi t-SNARE syntaxin required for vesicular transport between the ER and the Golgi complex, binds at least 9 SNARE proteins
YLR040C	TRUE	Uncharacterized	NA	NA	Putative protein of unknown function; localizes to the cell wall; predicted to be a GPI-attached protein; upregulated by Mcm1p-Alpha1p transcription factor; partially overlaps the dubious ORF YLR041W; YLR040C is not essential
YLR042C	TRUE	Uncharacterized	NA	NA	Protein of unknown function; localizes to the cytoplasm; YLL042C is not an essential gene
YLR084C	TRUE	Verified	RAX2	RAX2	N-glycosylated protein involved in the maintenance of bud site selection during bipolar budding; localization requires Rax1p
YLR104W	TRUE	Uncharacterized	NA	NA	Putative protein of unknown function; mutant is deficient in amounts of cell wall mannosylphosphate
YLR107W	TRUE	Verified	REX3	REX3	RNA exonuclease; required for maturation of the RNA component of RNase MRP; functions redundantly with Rnh70p and Rex2p in processing of U5 snRNA and RNase P RNA; member of RNase D family of exonucleases
YLR108C	TRUE	Uncharacterized	NA	NA	Protein of unknown function; green fluorescent protein (GFP)-fusion protein localizes to the nucleus; YLR108C is not an esssential gene
YLR110C	TRUE	Verified	CCW12	CCW12	Cell wall mannoprotein, mutants are defective in mating and agglutination, expression is downregulated by alpha-factor
YLR133W	TRUE	Verified	CKI1	CKI1	Choline kinase, catalyzes the first step in the CDP-choline pathway phosphatidylcholine synthesis (Kennedy pathway); mRNA expression is regulated by inositol and choline, enzyme activity is stimulated by phosphorylation by protein kinase
YLR136C	TRUE	Verified	TIS11	TIS11,CTH2	mRNA-binding protein expressed during iron starvation; binds to a sequence element in the 3'-untranslated regions of specific mRNAs to mediate their degradation; involved in iron homeostasis
YLR153C	TRUE	Verified	ACS2	ACS2	Acetyl-coA synthetase isoform which, along with Acs1p, is the nuclear source of acetyl-coA for histone acetylation; mutants affect global transcription; required for growth on glucose; expressed under anaerobic conditions
YLR180W	TRUE	Verified	SAM1	SAM1,ETH10	S-adenosylmethionine synthetase, catalyzes transfer of the adenosyl group of ATP to the sulfur atom of methionine; one of two differentially regulated isozymes (Sam1p and Sam2p)
YLR182W	TRUE	Verified	SWI6	SWI6,SDS11,PSL8	Transcription cofactor, forms complexes with DNA-binding proteins Swi4p and Mbp1p to regulate transcription at the G1/S transition; involved in meiotic gene expression; localization regulated by phosphorylation; potential Cdc28p substrate
YLR188W	TRUE	Verified	MDL1	MDL1	Mitochondrial inner membrane half-type ATP-binding cassette (ABC) transporter, mediates export of peptides generated upon proteolysis of mitochondrial proteins, plays a role in the regulation of cellular resistance to oxidative stress
YLR190W	TRUE	Verified	MMR1	MMR1	Phosphorylated protein of the mitochondrial outer membrane, localizes only to mitochondria of the bud; interacts with Myo2p to mediate mitochondrial distribution to buds; mRNA is targeted to the bud via the transport system involving She2p
YLR206W	TRUE	Verified	ENT2	ENT2	Epsin-like protein required for endocytosis and actin patch assembly and functionally redundant with Ent1p; contains clathrin-binding motif at C-terminus
YLR210W	TRUE	Verified	CLB4	CLB4	B-type cyclin involved in cell cycle progression; activates Cdc28p to promote the G2/M transition; may be involved in DNA replication and spindle assembly; accumulates during S phase and G2, then targeted for ubiquitin-mediated degradation
YLR248W	TRUE	Verified	RCK2	RCK2,CMK3,CLK1	Protein kinase involved in the response to oxidative and osmotic stress; identified as suppressor of S. pombe cell cycle checkpoint mutations
YLR257W	TRUE	Uncharacterized	NA	NA	Putative protein of unknown function
YLR258W	TRUE	Verified	GSY2	GSY2	Glycogen synthase, similar to Gsy1p; expression induced by glucose limitation, nitrogen starvation, heat shock, and stationary phase; activity regulated by cAMP-dependent, Snf1p and Pho85p kinases as well as by the Gac1p-Glc7p phosphatase
YLR274W	TRUE	Verified	MCM5	MCM5,CDC46,BOB1	Component of the hexameric MCM complex, which is important for priming origins of DNA replication in G1 and becomes an active ATP-dependent helicase that promotes DNA melting and elongation when activated by Cdc7p-Dbf4p in S-phase
YLR286C	TRUE	Verified	CTS1	CTS1	Endochitinase, required for cell separation after mitosis; transcriptional activation during late G and early M cell cycle phases is mediated by transcription factor Ace2p
YLR295C	TRUE	Verified	ATP14	ATP14	Subunit h of the F0 sector of mitochondrial F1F0 ATP synthase, which is a large, evolutionarily conserved enzyme complex required for ATP synthesis
YLR300W	TRUE	Verified	EXG1	EXG1,BGL1	Major exo-1,3-beta-glucanase of the cell wall, involved in cell wall beta-glucan assembly; exists as three differentially glycosylated isoenzymes
YLR307W	TRUE	Verified	CDA1	CDA1	Chitin deacetylase, together with Cda2p involved in the biosynthesis ascospore wall component, chitosan; required for proper rigidity of the ascospore wall
YLR314C	TRUE	Verified	CDC3	CDC3	Component of the septin ring of the mother-bud neck that is required for cytokinesis; septins recruit proteins to the neck and can act as a barrier to diffusion at the membrane, and they comprise the 10nm filaments seen with EM
YLR315W	TRUE	Verified	NKP2	NKP2	Non-essential kinetochore protein, subunit of the Ctf19 central kinetochore complex (Ctf19p-Mcm21p-Okp1p-Mcm22p-Mcm16p-Ctf3p-Chl4p-Mcm19p-Nkp1p-Nkp2p-Ame1p-Mtw1p)
YLR328W	TRUE	Verified	NMA1	NMA1	Nicotinic acid mononucleotide adenylyltransferase, involved in NAD(%2B) salvage pathway
YLR332W	TRUE	Verified	MID2	MID2,KAI1	O-glycosylated plasma membrane protein that acts as a sensor for cell wall integrity signaling and activates the pathway; interacts with Rom2p, a guanine nucleotide exchange factor for Rho1p, and with cell integrity pathway protein Zeo1p
YLR342W	TRUE	Verified	FKS1	FKS1,PBR1,GSC1,ETG1,CWH53,CND1	Catalytic subunit of 1,3-beta-D-glucan synthase, functionally redundant with alternate catalytic subunit Gsc2p; binds to regulatory subunit Rho1p; involved in cell wall synthesis and maintenance; localizes to sites of cell wall remodeling
YLR354C	TRUE	Verified	TAL1	TAL1	Transaldolase, enzyme in the non-oxidative pentose phosphate pathway; converts sedoheptulose 7-phosphate and glyceraldehyde 3-phosphate to erythrose 4-phosphate and fructose 6-phosphate
YLR375W	TRUE	Verified	STP3	STP3	Zinc-finger protein of unknown function, possibly involved in pre-tRNA splicing and in uptake of branched-chain amino acids
YLR377C	TRUE	Verified	FBP1	FBP1,ACN8	Fructose-1,6-bisphosphatase, key regulatory enzyme in the gluconeogenesis pathway, required for glucose metabolism
YLR385C	TRUE	Verified	SWC7	SWC7,AWS1	Protein of unknown function, component of the Swr1p complex that incorporates Htz1p into chromatin
YLR389C	TRUE	Verified	STE23	STE23	Metalloprotease involved, with homolog Axl1p, in N-terminal processing of pro-a-factor to the mature form; member of the insulin-degrading enzyme family
YLR390W-A	TRUE	Verified	CCW14	CCW14,YLR391W,SSR1,YLR391W-A	Covalently linked cell wall glycoprotein, present in the inner layer of the cell wall
YLR429W	TRUE	Verified	CRN1	CRN1	Coronin, cortical actin cytoskeletal component that associates with the Arp2p/Arp3p complex to regulate its activity
YLR462W	TRUE	Uncharacterized	NA	NA	Putative protein of unknown function with similarity to helicases; YLR462W is within the telomere on the right arm of chromosome XII
YML038C	TRUE	Verified	YMD8	YMD8	Putative nucleotide sugar transporter, has similarity to Vrg4p
YML052W	TRUE	Verified	SUR7	SUR7	Putative integral membrane protein; component of eisosomes; associated with endocytosis, along with Pil1p and Lsp1p; sporulation and plasma membrane sphingolipid content are altered in mutants
YML054C	TRUE	Verified	CYB2	CYB2	Cytochrome b2 (L-lactate cytochrome-c oxidoreductase), component of the mitochondrial intermembrane space, required for lactate utilization; expression is repressed by glucose and anaerobic conditions
YML056C	TRUE	Verified	IMD4	IMD4	Inosine monophosphate dehydrogenase, catalyzes the first step of GMP biosynthesis, member of a four-gene family in S. cerevisiae, constitutively expressed
YML059C	TRUE	Verified	NTE1	NTE1	Serine esterase that deacylates exogenous lysophospholipids, homolog of human neuropathy target esterase (NTE); mammalian NTE1 deacylates phosphatidylcholine to glycerophosphocholine
YML060W	TRUE	Verified	OGG1	OGG1	Mitochondrial glycosylase/lyase that specifically excises 7,8-dihydro-8-oxoguanine residues located opposite cytosine or thymine residues in DNA, repairs oxidative damage to mitochondrial DNA
YML061C	TRUE	Verified	PIF1	PIF1,TST1	DNA helicase involved in telomere formation and elongation; acts as a catalytic inhibitor of telomerase; also plays a role in repair and recombination of mitochondrial DNA
YML064C	TRUE	Verified	TEM1	TEM1	GTP-binding protein of the ras superfamily involved in termination of M-phase; controls actomyosin and septin dynamics during cytokinesis
YML085C	TRUE	Verified	TUB1	TUB1	Alpha-tubulin; associates with beta-tubulin (Tub2p) to form tubulin dimer, which polymerizes to form microtubules
YML085C	TRUE	Verified	TUB1	TUB1	Alpha-tubulin; associates with beta-tubulin (Tub2p) to form tubulin dimer, which polymerizes to form microtubules
YML117W	TRUE	Verified	NAB6	NAB6	Putative RNA-binding protein, based on computational analysis of large-scale protein-protein interaction data
YML124C	TRUE	Verified	TUB3	TUB3	Alpha-tubulin; associates with beta-tubulin (Tub2p) to form tubulin dimer, which polymerizes to form microtubules; expressed at lower level than Tub1p
YML130C	TRUE	Verified	ERO1	ERO1	Thiol oxidase required for oxidative protein folding in the endoplasmic reticulum
YML132W	TRUE	Verified	COS3	COS3	Protein involved in salt resistance; interacts with sodium%3Ahydrogen antiporter Nha1p; member of the DUP380 subfamily of conserved, often subtelomerically-encoded proteins
YMR009W	TRUE	Verified	ADI1	ADI1	Acireductone dioxygenease involved in the methionine salvage pathway; ortholog of human MTCBP-1; transcribed with YMR010W and regulated post-transcriptionally by RNase III (Rnt1p) cleavage; ADI1 mRNA is induced in heat shock conditions
YMR013C	TRUE	Verified	SEC59	SEC59	Dolichol kinase, catalyzes the terminal step in dolichyl monophosphate (Dol-P) biosynthesis; required for viability and for normal rates of lipid intermediate synthesis and protein N-glycosylation
YMR015C	TRUE	Verified	ERG5	ERG5,CYP61	C-22 sterol desaturase, a cytochrome P450 enzyme that catalyzes the formation of the C-22(23) double bond in the sterol side chain in ergosterol biosynthesis; may be a target of azole antifungal drugs
YMR021C	TRUE	Verified	MAC1	MAC1,CUA1	Copper-sensing transcription factor involved in regulation of genes required for high affinity copper transport
YMR022W	TRUE	Verified	UBC7	UBC7,QRI8	Ubiquitin conjugating enzyme, involved in the ER-associated protein degradation pathway; requires Cue1p for recruitment to the ER membrane; proposed to be involved in chromatin assembly
YMR031C	TRUE	Uncharacterized	NA	NA	Protein of unknown function with similarity to Ykl050cp and Uso1p; the authentic, non-tagged protein is detected in a phosphorylated state in highly purified mitochondria in high-throughput studies; YMR031C is not an essential gene
YMR032W	TRUE	Verified	HOF1	HOF1,CYK2	Bud neck-localized, SH3 domain-containing protein required for cytokinesis; regulates actomyosin ring dynamics and septin localization; interacts with the formins, Bni1p and Bnr1p, and with Cyk3p, Vrp1p, and Bni5p
YMR054W	TRUE	Verified	STV1	STV1	Subunit a of the vacuolar-ATPase V0 domain, one of two isoforms (Stv1p and Vph1p); Stv1p is located in V-ATPase complexes of the Golgi and endosomes while Vph1p is located in V-ATPase complexes of the vacuole
YMR083W	TRUE	Verified	ADH3	ADH3	Mitochondrial alcohol dehydrogenase isozyme III; involved in the shuttling of mitochondrial NADH to the cytosol under anaerobic conditions and ethanol production
YMR084W	TRUE	Uncharacterized	NA	NA	Putative protein of unknown function; YMR084W and adjacent ORF YMR085W are merged in related strains
YMR104C	TRUE	Verified	YPK2	YPK2,YKR2	Protein kinase with similarityto serine/threonine protein kinase Ypk1p; functionally redundant with YPK1 at the genetic level; participates in a signaling pathway required for optimal cell wall integrity; homolog of mammalian kinase SGK
YMR105C	TRUE	Verified	PGM2	PGM2,GAL5	Phosphoglucomutase, catalyzes the conversion from glucose-1-phosphate to glucose-6-phosphate, which is a key step in hexose metabolism; functions as the acceptor for a Glc-phosphotransferase
YMR122W-A	TRUE	Uncharacterized	NA	NA	Protein of unknown function; green fluorescent protein (GFP)-fusion protein localizes to the cytoplasm and endoplasmic reticulum
YMR133W	TRUE	Verified	REC114	REC114	Protein involved in early stages of meiotic recombination; possibly involved in the coordination of recombination and meiotic division; mutations lead to premature initiation of the first meiotic division
YMR140W	TRUE	Verified	SIP5	SIP5	Protein of unknown function; interacts with both the Reg1p/Glc7p phosphatase and the Snf1p kinase
YMR145C	TRUE	Verified	NDE1	NDE1,NDH1	Mitochondrial external NADH dehydrogenase, a type II NAD(P)H%3Aquinone oxidoreductase that catalyzes the oxidation of cytosolic NADH; Nde1p and Nde2p provide cytosolic NADH to the mitochondrial respiratory chain
YMR173W	TRUE	Verified	DDR48	DDR48,FSP	DNA damage-responsive protein, expression is increased in response to heat-shock stress or treatments that produce DNA lesions; contains multiple repeats of the amino acid sequence NNNDSYGS
YMR177W	TRUE	Verified	MMT1	MMT1	Putative metal transporter involved in mitochondrial iron accumulation; closely related to Mmt2p
YMR181C	TRUE	Uncharacterized	NA	NA	Protein of unknown function; mRNA transcribed as part of a bicistronic transcript with a predicted transcriptional repressor RGM1/YMR182C; mRNA is destroyed by nonsense-mediated decay (NMD); YMR181C is not an essential gene
YMR195W	TRUE	Verified	ICY1	ICY1	Protein of unknown function, required for viability in rich media of cells lacking mitochondrial DNA; mutants have an invasive growth defect with elongated morphology; induced by amino acid starvation
YMR199W	TRUE	Verified	CLN1	CLN1	G1 cyclin involved in regulation of the cell cycle; activates Cdc28p kinase to promote the G1 to S phase transition; late G1 specific expression depends on transcription factor complexes, MBF (Swi6p-Mbp1p) and SBF (Swi6p-Swi4p)
YMR214W	TRUE	Verified	SCJ1	SCJ1	One of several homologs of bacterial chaperone DnaJ, located in the ER lumen where it cooperates with Kar2p to mediate maturation of proteins
YMR215W	TRUE	Verified	GAS3	GAS3	Putative 1,3-beta-glucanosyltransferase, has similarity to Gas1p; localizes to the cell wall
YMR241W	TRUE	Verified	YHM2	YHM2	Mitochondrial DNA-binding protein, component of the mitochondrial nucleoid structure, involved in mtDNA replication and segregation of mitochondrial genomes; member of the mitochondrial carrier protein family
YMR251W-A	TRUE	Verified	HOR7	HOR7	Protein of unknown function; overexpression suppresses Ca2%2B sensitivity of mutants lacking inositol phosphorylceramide mannosyltransferases Csg1p and Csh1p; transcription is induced under hyperosmotic stress and repressed by alpha factor
YMR271C	TRUE	Verified	URA10	URA10	One of two orotate phosphoribosyltransferase isozymes (see also URA5) that catalyze the fifth enzymatic step in the de novo biosynthesis of pyrimidines, converting orotate into orotidine-5'-phosphate
YMR273C	TRUE	Verified	ZDS1	ZDS1,OSS1,NRC1,CKM1,CES1	Protein that interacts with silencing proteins at the telomere, involved in transcriptional silencing; has a role in localization of Bcy1p, a regulatory subunit of protein kinase A; implicated in mRNA nuclear export
YMR274C	TRUE	Verified	RCE1	RCE1	Type II CAAX prenyl protease involved in the proteolysis and maturation of Ras and the a-factor mating pheromone
YMR278W	TRUE	Uncharacterized	NA	NA	Putative protein of unknown function; green fluorescent protein (GFP)-fusion protein localizes to the cytoplasm and nucleus; YMR278W is not an essential gene
YMR286W	TRUE	Verified	MRPL33	MRPL33	Mitochondrial ribosomal protein of the large subunit
YMR295C	TRUE	Verified	NA	NA	Protein of unknown function that associates with ribosomes; green fluorescent protein (GFP)-fusion protein localizes to the cell periphery and bud; YMR295C is not an essential gene
YMR305C	TRUE	Verified	SCW10	SCW10	Cell wall protein with similarity to glucanases; may play a role in conjugation during mating based on mutant phenotype and its regulation by Ste12p
YMR306W	TRUE	Verified	FKS3	FKS3	Protein involved in spore wall assembly, has similarity to 1,3-beta-D-glucan synthase catalytic subunits Fks1p and Gsc2p; the authentic, non-tagged protein is detected in highly purified mitochondria in high-throughput studies
YMR307W	TRUE	Verified	GAS1	GAS1,GGP1,CWH52	Beta-1,3-glucanosyltransferase, required for cell wall assembly; localizes to the cell surface via a glycosylphosphatidylinositol (GPI) anchor
YMR318C	TRUE	Verified	ADH6	ADH6,ADHVI	NADPH-dependent medium chain alcohol dehydrogenase with broad substrate specificity; member of the cinnamyl family of alcohol dehydrogenases; may be involved in fusel alcohol synthesis or in aldehyde tolerance
YMR319C	TRUE	Verified	FET4	FET4	Low-affinity Fe(II) transporter of the plasma membrane
YNL003C	TRUE	Verified	PET8	PET8,SAM5	S-adenosylmethionine transporter of the mitochondrial inner membrane, member of the mitochondrial carrier family; required for biotin biosynthesis and respiratory growth
YNL011C	TRUE	Uncharacterized	NA	NA	Putative protein of unknown function; YNL011C is not an essential gene
YNL019C	TRUE	Uncharacterized	NA	NA	Putative protein of unknown function
YNL021W	TRUE	Verified	HDA1	HDA1	Putative catalytic subunit of a class II histone deacetylase complex that also contains Hda2p and Hda3p; Hda1p interacts with the Hda2p-Hda3p subcomplex to form an active tetramer; deletion increases histone H2B, H3 and H4 acetylation
YNL022C	TRUE	Uncharacterized	NA	NA	Putative protein of unknown function with seven beta-strand methyltransferase motif similar to NOP2/YNL061W; green fluorescent protein (GFP)-fusion protein localizes to a single spot in the nucleus; YNL022C is not an essential gene
YNL033W	TRUE	Uncharacterized	NA	NA	Putative protein of unknown function
YNL036W	TRUE	Verified	NCE103	NCE103,NCE3	Carbonic anhydrase; poorly transcribed under aerobic conditions and at an undetectable level under anaerobic conditions; involved in non-classical protein export pathway
YNL042W	TRUE	Verified	BOP3	BOP3	Protein of unknown function, potential Cdc28p substrate; overproduction suppresses a pam1 slv3 double null mutation and confers resistance to methylmercury
YNL066W	TRUE	Verified	SUN4	SUN4,SCW3	Cell wall protein related to glucanases, possibly involved in cell wall septation; member of the SUN family
YNL087W	TRUE	Verified	TCB2	TCB2	Bud-specific protein with a potential role in membrane trafficking; GFP-fusion protein migrates from the cell surface to intracellular vesicles near vacuole; contains 3 calcium and lipid binding domains; mRNA is targeted to the bud via the mRNA transport system involving She2p
YNL104C	TRUE	Verified	LEU4	LEU4	Alpha-isopropylmalate synthase (2-isopropylmalate synthase); the main isozyme responsible for the first step in the leucine biosynthesis pathway
YNL128W	TRUE	Verified	TEP1	TEP1	Homolog of human tumor suppressor gene PTEN/MMAC1/TEP1 that has lipid phosphatase activity and is linked to the phosphatidylinositol signaling pathway; plays a role in normal sporulation
YNL141W	TRUE	Verified	AAH1	AAH1	Adenine deaminase (adenine aminohydrolase), involved in purine salvage and nitrogen catabolism
YNL156C	TRUE	Verified	NSG2	NSG2	Protein involved in regulation of sterol biosynthesis; specifically stabilizes Hmg2p, one of two HMG-CoA isoenzymes that catalyze the rate-limiting step in sterol biosynthesis; homolog of mammalian INSIG proteins
YNL160W	TRUE	Verified	YGP1	YGP1	Cell wall-related secretory glycoprotein; induced by nutrient deprivation-associated growth arrest and upon entry into stationary phase; may be involved in adaptation prior to stationary phase entry; has similarity to Sps100p
YNL167C	TRUE	Verified	SKO1	SKO1,ACR1	Basic leucine zipper (bZIP) transcription factor of the ATF/CREB family, forms a complex with Tup1p and Ssn6p to both activate and repress transcription; cytosolic and nuclear protein involved in osmotic and oxidative stress responses
YNL169C	TRUE	Verified	PSD1	PSD1	Phosphatidylserine decarboxylase of the mitochondrial inner membrane, converts phosphatidylserine to phosphatidylethanolamine
YNL192W	TRUE	Verified	CHS1	CHS1,USA4	Chitin synthase I, requires activation from zymogenic form in order to catalyze the transfer of N-acetylglucosamine (GlcNAc) to chitin; required for repairing the chitin septum during cytokinesis; transcription activated by mating factor
YNL220W	TRUE	Verified	ADE12	ADE12,BRA9	Adenylosuccinate synthase, catalyzes the first step in synthesis of adenosine monophosphate from inosine 5'monophosphate during purine nucleotide biosynthesis; exhibits binding to single-stranded autonomously replicating (ARS) core sequence
YNL234W	TRUE	Uncharacterized	NA	NA	Similar to globins and has a functional heme-binding domain; involved in glucose signaling or metabolism; regulated by Rgt1p
YNL254C	TRUE	Uncharacterized	NA	NA	Hypothetical protein
YNL274C	TRUE	Verified	GOR1	GOR1	Glyoxylate reductase; null mutation results in increased biomass after diauxic shift; the authentic, non-tagged protein is detected in highly purified mitochondria in high-throughput studies
YNL289W	TRUE	Verified	PCL1	PCL1,HCS26	Pho85 cyclin of the Pcl1,2-like subfamily, involved in entry into the mitotic cell cycle and regulation of morphogenesis, localizes to sites of polarized cell growth
YNL298W	TRUE	Verified	CLA4	CLA4,ERC10	Cdc42p activated signal transducing kinase of the PAK (p21-activated kinase) family, involved in septin ring assembly and cytokinesis; directly phosphorylates septins Cdc3p and Cdc10p; other yeast PAK family members are Ste20p and Skm1p
YNL300W	TRUE	Uncharacterized	NA	TOS6	Glycosylphosphatidylinositol-dependent cell wall protein, expression is periodic and decreases in respone to ergosterol perturbation or upon entry into stationary phase; depletion increases resistance to lactic acid
YNL332W	TRUE	Verified	THI12	THI12	Protein involved in synthesis of the thiamine precursor hydroxymethylpyrimidine (HMP); member of a subtelomeric gene family including THI5, THI11, THI12, and THI13
YNL336W	TRUE	Verified	COS1	COS1	Protein of unknown function, member of the DUP380 subfamily of conserved, often subtelomerically-encoded proteins
YNR012W	TRUE	Verified	URK1	URK1	Uridine/cytidine kinase, component of the pyrimidine ribonucleotide salvage pathway that converts uridine into UMP and cytidine into CMP; involved in the pyrimidine deoxyribonucleotide salvage pathway, converting deoxycytidine into dCMP
YNR014W	TRUE	Uncharacterized	NA	NA	Putative protein of unknown function; expression is cell-cycle regulated, Azf1p-dependent, and heat-inducible
YNR034W-A	TRUE	Uncharacterized	NA	NA	Putative protein of unknown function; expression is regulated by Msn2p/Msn4p
YNR040W	TRUE	Uncharacterized	NA	NA	Putative protein of unknown function; the authentic, non-tagged protein is detected in highly purified mitochondria in high-throughput studies
YNR041C	TRUE	Verified	COQ2	COQ2	Para hydroxybenzoate%3A polyprenyl transferase, catalyzes the second step in ubiquinone (coenzyme Q) biosynthesis
YNR043W	TRUE	Verified	MVD1	MVD1,ERG19	Mevalonate pyrophosphate decarboxylase, essential enzyme involved in the biosynthesis of isoprenoids and sterols, including ergosterol; acts as a homodimer
YNR059W	TRUE	Verified	MNT4	MNT4	Putative alpha-1,3-mannosyltransferase, not required for protein O-glycosylation
YNR067C	TRUE	Verified	DSE4	DSE4,ENG1	Daughter cell-specific secreted protein with similarity to glucanases, degrades cell wall from the daughter side causing daughter to separate from mother
YOL028C	TRUE	Verified	YAP7	YAP7	Putative basic leucine zipper (bZIP) transcription factor
YOL030W	TRUE	Verified	GAS5	GAS5	1,3-beta-glucanosyltransferase, has similarity to Gas1p; localizes to the cell wall
YOL031C	TRUE	Verified	SIL1	SIL1,SLS1	Nucleotide exchange factor for the endoplasmic reticulum (ER) lumenal Hsp70 chaperone Kar2p, required for protein translocation into the ER; homolog of Yarrowia lipolytica SLS1; GrpE-like protein
YOL105C	TRUE	Verified	WSC3	WSC3	Partially redundant sensor-transducer of the stress-activated PKC1-MPK1 signaling pathway involved in maintenance of cell wall integrity; involved in the response to heat shock and other stressors; regulates 1,3-beta-glucan synthesis
YOL113W	TRUE	Verified	SKM1	SKM1	Member of the PAK family of serine/threonine protein kinases with similarity to Ste20p and Cla4p; proposed to be a downstream effector of Cdc42p during polarized growth
YOL117W	TRUE	Verified	RRI2	RRI2,CSN10	Subunit of the COP9 signalosome (CSN) complex that cleaves the ubiquitin-like protein Nedd8 from SCF ubiquitin ligases; plays a role in the mating pheromone response
YOL136C	TRUE	Verified	PFK27	PFK27	6-phosphofructo-2-kinase, catalyzes synthesis of fructose-2,6-bisphosphate; inhibited by phosphoenolpyruvate and sn-glycerol 3-phosphate, expression induced by glucose and sucrose, transcriptional regulation involves protein kinase A
YOR092W	TRUE	Verified	ECM3	ECM3,YOR3165W	Non-essential protein of unknown function
YOR100C	TRUE	Verified	CRC1	CRC1	Mitochondrial inner membrane carnitine transporter, required for carnitine-dependent transport of acetyl-CoA from peroxisomes to mitochondria during fatty acid beta-oxidation
YOR103C	TRUE	Verified	OST2	OST2	Epsilon subunit of the oligosaccharyltransferase complex of the ER lumen, which catalyzes asparagine-linked glycosylation of newly synthesized proteins
YOR120W	TRUE	Verified	GCY1	GCY1,GCY	Putative NADP(%2B) coupled glycerol dehydrogenase, proposed to be involved in an alternative pathway for glycerol catabolism; member of the aldo-keto reductase (AKR) family
YOR134W	TRUE	Verified	BAG7	BAG7	Rho GTPase activating protein (RhoGAP), stimulates the intrinsic GTPase activity of Rho1p, which plays a role in actin cytoskeleton organization and control of cell wall synthesis; structurally and functionally related to Sac7p
YOR137C	TRUE	Verified	SIA1	SIA1	Protein of unassigned function involved in activation of the Pma1p plasma membrane H%2B-ATPase by glucose
YOR142W	TRUE	Verified	LSC1	LSC1	Alpha subunit of succinyl-CoA ligase, which is a mitochondrial enzyme of the TCA cycle that catalyzes the nucleotide-dependent conversion of succinyl-CoA to succinate; phosphorylated
YOR153W	TRUE	Verified	PDR5	PDR5,STS1,YDR1,LEM1	Plasma membrane ATP-binding cassette (ABC) transporter, short-lived multidrug transporter actively regulated by Pdr1p; also involved in steroid transport, cation resistance, and cellular detoxification during exponential growth
YOR196C	TRUE	Verified	LIP5	LIP5	Protein involved in biosynthesis of the coenzyme lipoic acid, has similarity to E. coli lipoic acid synthase
YOR197W	TRUE	Verified	MCA1	MCA1,YCA1	Putative cysteine protease similar to mammalian caspases, involved in regulation of apoptosis upon hydrogen peroxide treatment
YOR198C	TRUE	Verified	BFR1	BFR1	Component of mRNP complexes associated with polyribosomes; implicated in secretion and nuclear segregation; multicopy suppressor of BFA (Brefeldin A) sensitivity
YOR204W	TRUE	Verified	DED1	DED1,SPP81	ATP-dependent DEAD (Asp-Glu-Ala-Asp)-box RNA helicase, required for translation initiation of all yeast mRNAs; mutations in human DEAD-box DBY are a frequent cause of male infertility
YOR226C	TRUE	Verified	ISU2	ISU2,NUA2	Conserved protein of the mitochondrial matrix, required for synthesis of mitochondrial and cytosolic iron-sulfur proteins, performs a scaffolding function in mitochondria during Fe/S cluster assembly; isu1 isu2 double mutant is inviable
YOR233W	TRUE	Verified	KIN4	KIN4,KIN3,KIN31	Serine/threonine protein kinase that inhibits the mitotic exit network (MEN) when the spindle position checkpoint is activated; localized asymmetrically to mother cell cortex, spindle pole body and bud neck
YOR247W	TRUE	Verified	SRL1	SRL1	Mannoprotein that exhibits a tight association with the cell wall, required for cell wall stability in the absence of GPI-anchored mannoproteins; has a high serine-threonine content; expression is induced in cell wall mutants
YOR249C	TRUE	Verified	APC5	APC5,RMC1	Subunit of the Anaphase-Promoting Complex/Cyclosome (APC/C), which is a ubiquitin-protein ligase required for degradation of anaphase inhibitors, including mitotic cyclins, during the metaphase/anaphase transition
YOR250C	TRUE	Verified	CLP1	CLP1	Subunit of cleavage factor I (CFI), involved in both the endonucleolyitc cleavage and polyadenylation steps of mRNA 3'-end maturation
YOR288C	TRUE	Verified	MPD1	MPD1	Member of the protein disulfide isomerase (PDI) family; interacts with and inhibits the chaperone activity of Cne1p; MPD1 overexpression in a pdi1 null mutant suppresses defects in Pdi1p functions such as carboxypeptidase Y maturation
YOR302W	TRUE	Verified	NA	NA	CPA1 uORF, Arginine attenuator peptide, regulates translation of the CPA1 mRNA
YOR324C	TRUE	Verified	FRT1	FRT1,HPH1	Tail-anchored endoplasmic reticulum membrane protein that is a substrate of the phosphatase calcineurin, interacts with homolog Frt2p, promotes cell growth in conditions of high Na%2B, alkaline pH, and cell wall stress
YOR329C	TRUE	Verified	SCD5	SCD5,FTB1	Protein required for normal cortical actin organization and endocytosis; multicopy suppressor of clathrin deficiency; acts as a targeting subunit for protein phosphatase type 1
YOR337W	TRUE	Verified	TEA1	TEA1	Ty1 enhancer activator required for full levels of Ty enhancer-mediated transcription; C6 zinc cluster DNA-binding protein
YOR371C	TRUE	Verified	GPB1	GPB1,KRH2	Proposed beta subunit of the heterotrimeric G protein; interacts with the receptor Grp1p, affects signaling by altering the level of phosphorylation of PKS substrates; regulates pseudohyphal growth through cAMP levels; homolog of Gpb2p
YOR382W	TRUE	Verified	FIT2	FIT2	Mannoprotein that is incorporated into the cell wall via a glycosylphosphatidylinositol (GPI) anchor, involved in the retention of siderophore-iron in the cell wall
YOR383C	TRUE	Verified	FIT3	FIT3	Mannoprotein that is incorporated into the cell wall via a glycosylphosphatidylinositol (GPI) anchor, involved in the retention of siderophore-iron in the cell wall
YOR384W	TRUE	Verified	FRE5	FRE5	Putative ferric reductase with similarity to Fre2p; expression induced by low iron levels; the authentic, non-tagged protein is detected in highly purified mitochondria in high-throughput studies
YOR385W	TRUE	Uncharacterized	NA	NA	Putative protein of unknown function; green fluorescent protein (GFP)-fusion protein localizes to the cytoplasm; YOR385W is not an essential gene
YOR386W	TRUE	Verified	PHR1	PHR1	DNA photolyase involved in photoreactivation, repairs pyrimidine dimers in the presence of visible light; induced by DNA damage; regulated by transcriptional repressor Rph1p
YOR386W	TRUE	Verified	PHR1	PHR1	DNA photolyase involved in photoreactivation, repairs pyrimidine dimers in the presence of visible light; induced by DNA damage; regulated by transcriptional repressor Rph1p
YOR387C	TRUE	Uncharacterized	NA	NA	Putative protein of unknown function; regulated by the metal-responsive Aft1p transcription factor; highly inducible in zinc-depleted conditions; localizes to the soluble fraction
YOR389W	TRUE	Uncharacterized	NA	NA	Putative protein of unknown function; expression regulated by copper levels
YPL019C	TRUE	Verified	VTC3	VTC3,PHM2	Vacuolar membrane protein involved in vacuolar polyphosphate accumulation; functions as a regulator of vacuolar H%2B-ATPase activity and vacuolar transporter chaperones; involved in non-autophagic vacuolar fusion
YPL036W	TRUE	Verified	PMA2	PMA2	Plasma membrane H%2B-ATPase, isoform of Pma1p, involved in pumping protons out of the cell; regulator of cytoplasmic pH and plasma membrane potential
YPL078C	TRUE	Verified	ATP4	ATP4,LPF7	Subunit b of the stator stalk of mitochondrial F1F0 ATP synthase, which is a large, evolutionarily conserved enzyme complex required for ATP synthesis; phosphorylated
YPL088W	TRUE	Uncharacterized	NA	NA	Putative aryl alcohol dehydrogenase; transcription is activated by paralogous transcription factors Yrm1p and Yrr1p along with genes involved in multidrug resistance
YPL089C	TRUE	Verified	RLM1	RLM1	MADS-box transcription factor, component of the protein kinase C-mediated MAP kinase pathway involved in the maintenance of cell integrity; phosphorylated and activated by the MAP-kinase Slt2p
YPL091W	TRUE	Verified	GLR1	GLR1,LPG17	Cytosolic and mitochondrial glutathione oxidoreductase, converts oxidized glutathione to reduced glutathione
YPL103C	TRUE	Uncharacterized	FMP30	FMP30	Putative protein of unknown function; the authentic, non-tagged protein is detected in highly purified mitochondria in high-throughput studies
YPL152W-A	TRUE	Uncharacterized	NA	NA	Identified by gene-trapping, microarray-based expression analysis, and genome-wide homology searching
YPL155C	TRUE	Verified	KIP2	KIP2	Kinesin-related motor protein involved in mitotic spindle positioning, stabilizes microtubules by targeting Bik1p to the plus end; Kip2p levels are controlled during the cell cycle
YPL171C	TRUE	Verified	OYE3	OYE3,ZRG6	Widely conserved NADPH oxidoreductase containing flavin mononucleotide (FMN), homologous to Oye2p with slight differences in ligand binding and catalytic properties; may be involved in sterol metabolism
YPL190C	TRUE	Verified	NAB3	NAB3,HMD1	Single stranded RNA binding protein; acidic ribonucleoprotein; required for termination of non-poly(A) transcripts and efficient splicing; interacts with Nrd1p
YPL206C	TRUE	Uncharacterized	NA	NA	Protein that plays a role in metabolism of glycerophosphocholine to phosphatidylcholine; contains glycerophosphodiester phosphodiesterase motifs
YPL215W	TRUE	Verified	CBP3	CBP3	Mitochondrial protein required for assembly of ubiquinol cytochrome-c reductase complex (cytochrome bc1 complex); interacts with Cbp4p and function is partially redundant with that of Cbp4p
YPL221W	TRUE	Verified	FLC1	FLC1,BOP1,HUF1	Putative FAD transporter; required for uptake of FAD into endoplasmic reticulum; involved in cell wall maintenance
YPL245W	TRUE	Uncharacterized	NA	NA	Putative protein of unknown function; green fluorescent protein (GFP)-fusion protein localizes to both the nucleus and the cytoplasm
YPL246C	TRUE	Verified	RBD2	RBD2	Possible rhomboid protease, has similarity to eukaryotic rhomboid proteases including Pcp1p
YPL257W	TRUE	Uncharacterized	NA	NA	Putative protein of unknown function;; homozygous diploid deletion strain exhibits low budding index; physically interacts with Hsp82p; YPL257W is not an essential gene
YPL262W	TRUE	Verified	FUM1	FUM1	Fumarase, converts fumaric acid to L-malic acid in the TCA cycle; cytosolic and mitochondrial localization determined by the N-terminal mitochondrial targeting sequence and protein conformation; phosphorylated in mitochondria
YPL272C	TRUE	Uncharacterized	NA	NA	Putative protein of unknown function; gene expression induced in response to ketoconazole; YPL272C is not an essential gene
YPL273W	TRUE	Verified	SAM4	SAM4	S-adenosylmethionine-homocysteine methyltransferase, functions along with Mht1p in the conversion of S-adenosylmethionine (AdoMet) to methionine to control the methionine/AdoMet ratio
YPL277C	TRUE	Uncharacterized	NA	NA	Putative protein of unknown function; localized to the membranes; gene expression regulated by copper levels
YPL283C	TRUE	Verified	YRF1-7	YRF1-7,YRF1	Helicase encoded by the Y' element of subtelomeric regions, highly expressed in the mutants lacking the telomerase component TLC1; potentially phosphorylated by Cdc28p
YPR020W	TRUE	Verified	ATP20	ATP20	Subunit g of the mitochondrial F1F0 ATP synthase; reversibly phosphorylated on two residues; unphosphorylated form is required for dimerization of the ATP synthase complex
YPR021C	TRUE	Verified	AGC1	AGC1	Mitochondrial amino acid transporter, acts both as a glutamate uniporter and as an aspartate-glutamate exchanger; involved in nitrogen metabolism and nitrogen compound biosynthesis
YPR024W	TRUE	Verified	YME1	YME1,YTA11,OSD1	Subunit, with Mgr1p, of the mitochondrial inner membrane i-AAA protease complex, which is responsible for degradation of unfolded or misfolded mitochondrial gene products; mutation causes an elevated rate of mitochondrial turnover
YPR047W	TRUE	Verified	MSF1	MSF1	Mitochondrial phenylalanyl-tRNA synthetase alpha subunit, active as a monomer, unlike the cytoplasmic subunit which is active as a dimer complexed to a beta subunit dimer; similar to the alpha subunit of E. coli phenylalanyl-tRNA synthetase
YPR058W	TRUE	Verified	YMC1	YMC1	Mitochondrial protein, putative inner membrane transporter with a role in oleate metabolism and glutamate biosynthesis; member of the mitochondrial carrier (MCF) family; has similarity with Ymc2p
YPR065W	TRUE	Verified	ROX1	ROX1,REO1	Heme-dependent repressor of hypoxic genes; contains an HMG domain that is responsible for DNA bending activity
YPR073C	TRUE	Verified	LTP1	LTP1	Protein phosphotyrosine phosphatase of unknown cellular role; activated by adenine
YPR074C	TRUE	Verified	TKL1	TKL1	Transketolase, similar to Tkl2p; catalyzes conversion of xylulose-5-phosphate and ribose-5-phosphate to sedoheptulose-7-phosphate and glyceraldehyde-3-phosphate in the pentose phosphate pathway; needed for synthesis of aromatic amino acids
YPR113W	TRUE	Verified	PIS1	PIS1	Phosphatidylinositol synthase, required for biosynthesis of phosphatidylinositol, which is a precursor for polyphosphoinositides, sphingolipids, and glycolipid anchors for some of the plasma membrane proteins
YPR114W	TRUE	Uncharacterized	NA	NA	Putative protein of unknown function
YPR119W	TRUE	Verified	CLB2	CLB2	B-type cyclin involved in cell cycle progression; activates Cdc28p to promote the transition from G2 to M phase; accumulates during G2 and M, then targeted via a destruction box motif for ubiquitin-mediated degradation by the proteasome
YPR124W	TRUE	Verified	CTR1	CTR1	High-affinity copper transporter of the plasma membrane, mediates nearly all copper uptake under low copper conditions; transcriptionally induced at low copper levels and degraded at high copper levels
YPR125W	TRUE	Verified	YLH47	YLH47	Mitochondrial inner membrane protein exposed to the mitochondrial matrix, associates with mitochondrial ribosomes, NOT required for respiratory growth; homolog of human Letm1, a protein implicated in Wolf-Hirschhorn syndrome
YPR145W	TRUE	Verified	ASN1	ASN1	Asparagine synthetase, isozyme of Asn2p; catalyzes the synthesis of L-asparagine from L-aspartate in the asparagine biosynthetic pathway
YPR154W	TRUE	Verified	PIN3	PIN3,LSB2	Protein that induces appearance of %5BPIN%2B%5D prion when overproduced
YPR159C-A	TRUE	Uncharacterized	NA	NA	Identified by gene-trapping, microarray-based expression analysis, and genome-wide homology searching
YPR160W	TRUE	Verified	GPH1	GPH1	Non-essential glycogen phosphorylase required for the mobilization of glycogen, activity is regulated by cyclic AMP-mediated phosphorylation, expression is regulated by stress-response elements and by the HOG MAP kinase pathway
YPR184W	TRUE	Verified	GDB1	GDB1	Glycogen debranching enzyme containing glucanotranferase and alpha-1,6-amyloglucosidase activities, required for glycogen degradation; phosphorylated in mitochondria
YPR191W	TRUE	Verified	QCR2	QCR2,UCR2,COR2	Subunit 2 of the ubiquinol cytochrome-c reductase complex, which is a component of the mitochondrial inner membrane electron transport chain; phosphorylated; transcription is regulated by Hap1p, Hap2p/Hap3p, and heme
YPR202W	TRUE	Uncharacterized	NA	NA	Putative protein of unknown function with similarity to telomere-encoded helicases; YPR202W is not an essential gene; transcript is predicted to be spliced but there is no evidence that it is spliced in vivo
YPR204W	TRUE	Uncharacterized	NA	NA	Helicase-like protein encoded within the telomeric Y' element
Q0045	FALSE	Verified	COX1	COX1,OXI3	Subunit I of cytochrome c oxidase, which is the terminal member of the mitochondrial inner membrane electron transport chain; one of three mitochondrially-encoded subunits
Q0085	FALSE	Verified	ATP6	ATP6,PHO1,OLI4,OLI2	Mitochondrially encoded subunit 6 of the F0 sector of mitochondrial F1F0 ATP synthase, which is a large, evolutionarily conserved enzyme complex required for ATP synthesis
Q0105	FALSE	Verified	COB	COB,CYTB,COB1	Cytochrome b, mitochondrially encoded subunit of the ubiquinol-cytochrome c reductase complex which includes Cobp, Rip1p, Cyt1p, Cor1p, Qcr2p, Qcr6p, Qcr7p, Qcr8p, Qcr9p, and Qcr10p
Q0250	FALSE	Verified	COX2	COX2,OXII,OXI1	Subunit II of cytochrome c oxidase, which is the terminal member of the mitochondrial inner membrane electron transport chain; one of three mitochondrially-encoded subunits
Q0275	FALSE	Verified	COX3	COX3,OXI2	Subunit III of cytochrome c oxidase, which is the terminal member of the mitochondrial inner membrane electron transport chain; one of three mitochondrially-encoded subunits
YAL044W-A	FALSE	Uncharacterized	NA	NA	Putative protein of unknown function; similar to S. pombe uvi31 which is a putative DNA repair protein
YAL062W	FALSE	Verified	GDH3	GDH3,FUN51	NADP(%2B)-dependent glutamate dehydrogenase, synthesizes glutamate from ammonia and alpha-ketoglutarate; rate of alpha-ketoglutarate utilization differs from Gdh1p; expression regulated by nitrogen and carbon sources
YAL064C-A	FALSE	Uncharacterized	NA	YAL065C-A	Putative protein of unknown function; YAL064C-A is not an essential gene
YAL065C	FALSE	Uncharacterized	NA	NA	Putative protein of unknown function; has homology to FLO1; possible pseudogene
YAR018C	FALSE	Verified	KIN3	KIN3,NPK1,FUN52	Nonessential protein kinase with unknown cellular role
YAR035C-A	FALSE	Uncharacterized	NA	NA	Putative protein of unknown function; identified by gene-trapping, microarray-based expression analysis, and genome-wide homology searching
YAR066W	FALSE	Uncharacterized	NA	NA	Putative GPI protein
YAR068W	FALSE	Uncharacterized	NA	NA	Fungal-specific protein of unknown function; induced in respiratory-deficient cells
YAR068W	FALSE	Uncharacterized	NA	NA	Fungal-specific protein of unknown function; induced in respiratory-deficient cells
YBL030C	FALSE	Verified	PET9	PET9,OP1,ANC2,AAC2	Major ADP/ATP carrier of the mitochondrial inner membrane, exchanges cytosolic ADP for mitochondrially synthesized ATP; phosphorylated; required for viability in many common lab strains carrying a mutation in the polymorphic SAL1 gene
YBL031W	FALSE	Verified	SHE1	SHE1	Cytoskeletal protein of unknown function; overexpression causes growth arrest
YBL084C	FALSE	Verified	CDC27	CDC27,SNB1,APC3	Subunit of the Anaphase-Promoting Complex/Cyclosome (APC/C), which is a ubiquitin-protein ligase required for degradation of anaphase inhibitors, including mitotic cyclins, during the metaphase/anaphase transition
YBL100W-C	FALSE	Uncharacterized	NA	YBL101W-C	Putative protein of unknown function; identified by gene-trapping, microarray-based expression analysis, and genome-wide homology searching
YBL112C	FALSE	Uncharacterized	NA	NA	Putative protein of unknown function; YBL112C is contained within TEL02L
YBR039W	FALSE	Verified	ATP3	ATP3	Gamma subunit of the F1 sector of mitochondrial F1F0 ATP synthase, which is a large, evolutionarily conserved enzyme complex required for ATP synthesis
YBR071W	FALSE	Uncharacterized	NA	NA	Putative protein of unknown function; (GFP)-fusion and epitope-tagged proteins localize to the cytoplasm; mRNA expression may be regulated by the cell cycle and/or cell wall stress
YBR078W	FALSE	Verified	ECM33	ECM33	GPI-anchored protein of unknown function, has a possible role in apical bud growth; GPI-anchoring on the plasma membrane crucial to function; phosphorylated in mitochondria; similar to Sps2p and Pst1p
YBR137W	FALSE	Uncharacterized	NA	NA	Protein of unknown function; localized to the cytoplasm; binds to Replication Protein A (RPA); YBR137W is not an essential gene
YBR182C-A	FALSE	Uncharacterized	NA	NA	Putative protein of unknown function; identified by gene-trapping, microarray-based expression analysis, and genome-wide homology searching
YBR200W-A	FALSE	Uncharacterized	NA	NA	Putative protein of unknown function; identified by fungal homology and RT-PCR
YBR212W	FALSE	Verified	NGR1	NGR1,RBP1	RNA binding protein that negatively regulates growth rate; interacts with the 3' UTR of the mitochondrial porin (POR1) mRNA and enhances its degradation; overexpression impairs mitochondrial function; expressed in stationary phase
YBR218C	FALSE	Verified	PYC2	PYC2	Pyruvate carboxylase isoform, cytoplasmic enzyme that converts pyruvate to oxaloacetate; highly similar to isoform Pyc1p but differentially regulated; mutations in the human homolog are associated with lactic acidosis
YBR260C	FALSE	Verified	RGD1	RGD1	GTPase-activating protein (RhoGAP) for Rho3p and Rho4p, possibly involved in control of actin cytoskeleton organization
YBR284W	FALSE	Uncharacterized	NA	NA	Putative protein of unknown function; YBR284W is not an essential gene; null mutant exhibits decreased resistance to rapamycin and wortmannin
YBR289W	FALSE	Verified	SNF5	SNF5,TYE4,SWI10,HAF4	Subunit of the SWI/SNF chromatin remodeling complex involved in transcriptional regulation; functions interdependently in transcriptional activation with Snf2p and Snf6p
YBR299W	FALSE	Verified	MAL32	MAL32,MALS,MAL3S	Maltase (alpha-D-glucosidase), inducible protein involved in maltose catabolism; encoded in the MAL3 complex locus; functional in genomic reference strain S288C
YCL005W-A	FALSE	Verified	VMA9	VMA9,LDB10,CWH36	Vacuolar H%2B ATPase subunit e of the V-ATPase V0 subcomplex; essential for vacuolar acidification; interacts with the V-ATPase assembly factor Vma21p in the ER; involved in V0 biogenesis
YCL014W	FALSE	Verified	BUD3	BUD3,YCL012W	Protein involved in bud-site selection and required for axial budding pattern; localizes with septins to bud neck in mitosis and may constitute an axial landmark for next round of budding
YCL024W	FALSE	Verified	KCC4	KCC4	Protein kinase of the bud neck involved in the septin checkpoint, associates with septin proteins, negatively regulates Swe1p by phosphorylation, shows structural homology to bud neck kinases Gin4p and Hsl1p
YCL026C-B	FALSE	Uncharacterized	HBN1	HBN1,YCL027C-A	Putative protein of unknown function; similar to bacterial nitroreductases; green fluorescent protein (GFP)-fusion protein localizes to the cytoplasm and nucleus
YCL027W	FALSE	Verified	FUS1	FUS1	Membrane protein localized to the shmoo tip, required for cell fusion; expression regulated by mating pheromone; proposed to coordinate signaling, fusion, and polarization events required for fusion; potential Cdc28p substrate
YCL029C	FALSE	Verified	BIK1	BIK1,PAC14,ARM5	Microtubule-associated protein, component of the interface between microtubules and kinetochore, involved in sister chromatid separation; essential in polyploid cells but not in haploid or diploid cells; ortholog of mammalian CLIP-170
YCL057C-A	FALSE	Uncharacterized	NA	NA	Putative protein of unknown function; the authentic, non-tagged protein is detected in highly purified mitochondria in high-throughput studies
YCL063W	FALSE	Verified	VAC17	VAC17,YCL062W	Protein involved in vacuole inheritance; acts as a vacuole-specific receptor for myosin Myo2p
YCR007C	FALSE	Uncharacterized	NA	NA	Putative integral membrane protein, member of DUP240 gene family; YCR007C is not an essential gene
YCR081W	FALSE	Verified	SRB8	SRB8,MED12,YCR080W,SSN5,NUT6,GIG1	Subunit of the RNA polymerase II mediator complex; associates with core polymerase subunits to form the RNA polymerase II holoenzyme; essential for transcriptional regulation; involved in glucose repression
YCR093W	FALSE	Verified	CDC39	CDC39,SMD6,ROS1,NOT1	Component of the CCR4-NOT complex, which has multiple roles in regulating mRNA levels including regulation of transcription and destabilizing mRNAs by deadenylation; basal transcription factor
YDL039C	FALSE	Verified	PRM7	PRM7	Pheromone-regulated protein, predicted to have one transmembrane segment; promoter contains Gcn4p binding elements
YDL047W	FALSE	Verified	SIT4	SIT4,LGN4	Type 2A-related serine-threonine phosphatase that functions in the G1/S transition of the mitotic cycle; cytoplasmic and nuclear protein that modulates functions mediated by Pkc1p including cell wall and actin cytoskeleton organization
YDL070W	FALSE	Verified	BDF2	BDF2	Protein involved in transcription initiation at TATA-containing promoters; associates with the basal transcription factor TFIID; contains two bromodomains; corresponds to the C-terminal region of mammalian TAF1; redundant with Bdf1p
YDL156W	FALSE	Uncharacterized	NA	NA	Putative protein of unknown function; protein sequence contains three WD domains (WD-40 repeat); green fluorescent protein (GFP)-fusion protein localizes to the cytoplasm and nucleus
YDL179W	FALSE	Verified	PCL9	PCL9	Cyclin, forms a functional kinase complex with Pho85p cyclin-dependent kinase (Cdk), expressed in late M/early G1 phase, activated by Swi5p
YDL181W	FALSE	Verified	INH1	INH1	Protein that inhibits ATP hydrolysis by the F1F0-ATP synthase, inhibitory function is enhanced by stabilizing proteins Stf1p and Stf2p; has similarity to Stf1p and both Inh1p and Stf1p exhibit the potential to form coiled-coil structures
YDL195W	FALSE	Verified	SEC31	SEC31,WEB1	Essential phosphoprotein component (p150) of the COPII coat of secretory pathway vesicles, in complex with Sec13p; required for ER-derived transport vesicle formation
YDL233W	FALSE	Uncharacterized	NA	NA	Putative protein of unknown function; green fluorescent protein (GFP)-fusion protein localizes to the cytoplasm and nucleus; YDL233W is not an essential gene
YDL234C	FALSE	Verified	GYP7	GYP7	GTPase-activating protein for yeast Rab family members including%3A Ypt7p (most effective), Ypt1p, Ypt31p, and Ypt32p (in vitro); involved in vesicle mediated protein trafficking
YDL237W	FALSE	Uncharacterized	NA	NA	Putative protein of unknown function; YDL237W is not an essential gene
YDR027C	FALSE	Verified	VPS54	VPS54,TCS3,CGP1,LUV1	Component of the GARP (Golgi-associated retrograde protein) complex, Vps51p-Vps52p-Vps53p-Vps54p, which is required for the recycling of proteins from endosomes to the late Golgi; potentially phosphorylated by Cdc28p
YDR040C	FALSE	Verified	ENA1	ENA1,PMR2,HOR6	P-type ATPase sodium pump, involved in Na%2B and Li%2B efflux to allow salt tolerance
YDR055W	FALSE	Verified	PST1	PST1,HPF2	Cell wall protein that contains a putative GPI-attachment site; secreted by regenerating protoplasts; up-regulated by activation of the cell integrity pathway, as mediated by Rlm1p; upregulated by cell wall damage via disruption of FKS1
YDR127W	FALSE	Verified	ARO1	ARO1	Pentafunctional arom protein, catalyzes steps 2 through 6 in the biosynthesis of chorismate, which is a precursor to aromatic amino acids
YDR129C	FALSE	Verified	SAC6	SAC6,ABP67	Fimbrin, actin-bundling protein; cooperates with Scp1p (calponin/transgelin) in the organization and maintenance of the actin cytoskeleton
YDR130C	FALSE	Verified	FIN1	FIN1	Spindle pole body-related intermediate filament protein, forms cell cycle-specific filaments between spindle pole bodies in mother and daughter cells, able to self-assemble, expression induced during S/G2, localization cell-cycle dependent
YDR146C	FALSE	Verified	SWI5	SWI5	Transcription factor that activates transcription of genes expressed at the M/G1 phase boundary and in G1 phase; localization to the nucleus occurs during G1 and appears to be regulated by phosphorylation by Cdc28p kinase
YDR148C	FALSE	Verified	KGD2	KGD2	Dihydrolipoyl transsuccinylase, component of the mitochondrial alpha-ketoglutarate dehydrogenase complex, which catalyzes the oxidative decarboxylation of alpha-ketoglutarate to succinyl-CoA in the TCA cycle; phosphorylated
YDR281C	FALSE	Verified	PHM6	PHM6	Protein of unknown function, expression is regulated by phosphate levels
YDR293C	FALSE	Verified	SSD1	SSD1,SRK1,RLT1,MCS1,CLA1	Protein with a role in maintenance of cellular integrity, interacts with components of the TOR pathway; ssd1 mutant of a clinical S. cerevisiae strain displays elevated virulence
YDR297W	FALSE	Verified	SUR2	SUR2,SYR2	Sphinganine C4-hydroxylase, catalyses the conversion of sphinganine to phytosphingosine in sphingolipid biosyntheis
YDR377W	FALSE	Verified	ATP17	ATP17	Subunit f of the F0 sector of mitochondrial F1F0 ATP synthase, which is a large, evolutionarily conserved enzyme complex required for ATP synthesis
YDR402C	FALSE	Verified	DIT2	DIT2,CYP56	N-formyltyrosine oxidase, sporulation-specific microsomal enzyme involved in the production of N,N-bisformyl dityrosine required for spore wall maturation, homologous to cytochrome P-450s
YDR432W	FALSE	Verified	NPL3	NPL3,NAB1,NOP3,MTS1,MTR13	RNA-binding protein that carries poly(A)%2B mRNA from the nucleus into the cytoplasm; dissociation from mRNAs is promoted by Mtr10p; phosphorylated by Sky1p in the cytoplasm
YDR444W	FALSE	Uncharacterized	NA	NA	Putative protein of unknown function
YDR453C	FALSE	Verified	TSA2	TSA2	Stress inducible cytoplasmic thioredoxin peroxidase; cooperates with Tsa1p in the removal of reactive oxygen, nitrogen and sulfur species using thioredoxin as hydrogen donor; deletion enhances the mutator phenotype of tsa1 mutants
YDR466W	FALSE	Verified	PKH3	PKH3	Protein kinase with similarity to mammalian phosphoinositide-dependent kinase 1 (PDK1) and yeast Pkh1p and Pkh2p, two redundant upstream activators of Pkc1p; identified as a multicopy suppressor of a pkh1 pkh2 double mutant
YDR475C	FALSE	Verified	JIP4	JIP4,YDR474C	Protein of unknown function; previously annotated as two separate ORFs, YDR474C and YDR475C, which were merged as a result of corrections to the systematic reference sequence
YDR481C	FALSE	Verified	PHO8	PHO8	Repressible alkaline phosphatase, a glycoprotein localized to the vacuole; regulated by levels of inorganic phosphate and by a system consisting of Pho4p, Pho9p, Pho80p, Pho81p and Pho85p; dephosphorylates phosphotyrosyl peptides
YDR516C	FALSE	Verified	EMI2	EMI2	Non-essential protein of unknown function required for transcriptional induction of the early meiotic-specific transcription factor IME1; required for sporulation; expression is regulated by glucose-repression transcription factors Mig1/2p
YDR517W	FALSE	Verified	GRH1	GRH1	Acetylated, cis-golgi localized protein involved in ER to Golgi transport; homolog of human GRASP65; forms a complex with the coiled-coil protein Bug1p; mutants are compromised for the fusion of ER-derived vesicles with Golgi membranes
YDR524C-B	FALSE	Uncharacterized	NA	NA	Putative protein of unknown function
YEL052W	FALSE	Verified	AFG1	AFG1	Conserved protein that may act as a chaperone in the degradation of misfolded or unassembled cytochrome c oxidase subunits; localized to matrix face of the mitochondrial inner membrane; member of the AAA family but lacks a protease domain
YEL065W	FALSE	Verified	SIT1	SIT1,ARN3	Ferrioxamine B transporter, member of the ARN family of transporters that specifically recognize siderophore-iron chelates; transcription is induced during iron deprivation and diauxic shift; potentially phosphorylated by Cdc28p
YEL067C	FALSE	Uncharacterized	NA	NA	Putative protein of unknown function; the authentic, non-tagged protein is detected in highly purified mitochondria in high-throughput studies
YEL077C	FALSE	Uncharacterized	NA	NA	Helicase-like protein encoded within the telomeric Y' element
YER020W	FALSE	Verified	GPA2	GPA2,SSP101	Nucleotide binding alpha subunit of the heterotrimeric G protein that interacts with the receptor Gpr1p, has signaling role in response to nutrients; green fluorescent protein (GFP)-fusion protein localizes to the cell periphery
YER032W	FALSE	Verified	FIR1	FIR1,PIP1	Protein involved in 3' mRNA processing, interacts with Ref2p; potential Cdc28p substrate
YER044C-A	FALSE	Verified	MEI4	MEI4	Meiosis-specific protein involved in recombination; required for chromosome synapsis; required for production of viable spores
YER046W	FALSE	Verified	SPO73	SPO73	Meiosis-specific protein of unknown function, required for spore wall formation during sporulation; dispensible for both nuclear divisions during meiosis
YER060W-A	FALSE	Verified	FCY22	FCY22	Putative purine-cytosine permease, very similar to Fcy2p but cannot substitute for its function
YER061C	FALSE	Verified	CEM1	CEM1	Mitochondrial beta-keto-acyl synthase with possible role in fatty acid synthesis; required for mitochondrial respiration
YER070W	FALSE	Verified	RNR1	RNR1,SDS12,RIR1,CRT7	Ribonucleotide-diphosphate reductase (RNR), large subunit; the RNR complex catalyzes the rate-limiting step in dNTP synthesis and is regulated by DNA replication and DNA damage checkpoint pathways via localization of the small subunits
YER073W	FALSE	Verified	ALD5	ALD5	Mitochondrial aldehyde dehydrogenase, involved in regulation or biosynthesis of electron transport chain components and acetate formation; activated by K%2B; utilizes NADP%2B as the preferred coenzyme; constitutively expressed
YER138W-A	FALSE	Uncharacterized	NA	NA	Putative protein of unknown function
YER152C	FALSE	Uncharacterized	NA	NA	Putative protein of unknown function; shares amino acid similarity with the aminotransferases Aro8p and Aro9p; YER152C is not an essential gene
YER175C	FALSE	Verified	TMT1	TMT1,TAM1	Trans-aconitate methyltransferase, cytosolic enzyme that catalyzes the methyl esterification of 3-isopropylmalate, an intermediate of the leucine biosynthetic pathway, and trans-aconitate, which inhibits the citric acid cycle
YER190W	FALSE	Verified	YRF1-2	YRF1-2,YRF1	Helicase encoded by the Y' element of subtelomeric regions, highly expressed in the mutants lacking the telomerase component TLC1; potentially phosphorylated by Cdc28p
YFL008W	FALSE	Verified	SMC1	SMC1,CHL10	Subunit of the multiprotein cohesin complex, essential protein involved in chromosome segregation and in double-strand DNA break repair; SMC chromosomal ATPase family member, binds DNA with a preference for DNA with secondary structure
YFL021W	FALSE	Verified	GAT1	GAT1,MEP80,NIL1	Transcriptional activator of genes involved in nitrogen catabolite repression; contains a GATA-1-type zinc finger DNA-binding motif; activity and localization regulated by nitrogen limitation and Ure2p
YFL037W	FALSE	Verified	TUB2	TUB2,SHE8,ARM10	Beta-tubulin; associates with alpha-tubulin (Tub1p and Tub3p) to form tubulin dimer, which polymerizes to form microtubules
YFL054C	FALSE	Uncharacterized	NA	NA	Putative channel-like protein; similar to Fps1p; mediates passive diffusion of glycerol in the presence of ethanol
YFL055W	FALSE	Verified	AGP3	AGP3	Low-affinity amino acid permease, may act to supply the cell with amino acids as nitrogen source in nitrogen-poor conditions; transcription is induced under conditions of sulfur limitation
YFL059W	FALSE	Verified	SNZ3	SNZ3	Member of a stationary phase-induced gene family; transcription of SNZ2 is induced prior to diauxic shift, and also in the absence of thiamin in a Thi2p-dependent manner; forms a coregulated gene pair with SNO3
YFL060C	FALSE	Verified	SNO3	SNO3	Protein of unknown function, nearly identical to Sno2p; expression is induced before the diauxic shift and also in the absence of thiamin
YFL065C	FALSE	Uncharacterized	NA	NA	Putative protein of unknown function
YFR012W	FALSE	Uncharacterized	NA	NA	Putative protein of unknown function
YFR029W	FALSE	Verified	PTR3	PTR3,SSY3	Component of the SPS plasma membrane amino acid sensor system (Ssy1p-Ptr3p-Ssy5p), which senses external amino acid concentration and transmits intracellular signals that result in regulation of expression of amino acid permease genes
YFR046C	FALSE	Verified	CNN1	CNN1	Kinetochore protein of unknown function; associated with the essential kinetochore proteins Nnf1p and Spc24p; phosphorylated by both Clb5-Cdk1 and, to a lesser extent, Clb2-Cdk1.
YFR047C	FALSE	Verified	BNA6	BNA6,QPT1	Quinolinate phosphoribosyl transferase, required for biosynthesis of nicotinic acid from tryptophan via kynurenine pathway
YGL006W-A	FALSE	Uncharacterized	NA	NA	Putative protein of unknown function; identified by SAGE
YGL007C-A	FALSE	Uncharacterized	NA	NA	Putative protein of unknown function, identified by gene-trapping, microarray-based expression analysis, and genome-wide homology searching; haploid deletion strain exhibits a slow-growth phenotype
YGL008C	FALSE	Verified	PMA1	PMA1	Plasma membrane H%2B-ATPase, pumps protons out of the cell; major regulator of cytoplasmic pH and plasma membrane potential; part of the P2 subgroup of cation-transporting ATPases
YGL039W	FALSE	Verified	NA	NA	Oxidoreductase, catalyzes NADPH-dependent reduction of the bicyclic diketone bicyclo%5B2.2.2%5Doctane-2,6-dione (BCO2,6D) to the chiral ketoalcohol (1R,4S,6S)-6-hydroxybicyclo%5B2.2.2%5Doctane-2-one (BCO2one6ol)
YGL055W	FALSE	Verified	OLE1	OLE1,MDM2	Delta(9) fatty acid desaturase, required for monounsaturated fatty acid synthesis and for normal distribution of mitochondria
YGL126W	FALSE	Verified	SCS3	SCS3	Protein required for inositol prototrophy, appears to be involved in the synthesis of inositol phospholipids from inositol but not in the control of inositol synthesis
YGL143C	FALSE	Verified	MRF1	MRF1	Mitochondrial translation release factor, involved in stop codon recognition and hydrolysis of the peptidyl-tRNA bond during mitochondrial translation; lack of MRF1 causes mitochondrial genome instability
YGL161C	FALSE	Verified	YIP5	YIP5	Protein that interacts with Rab GTPases, localized to late Golgi vesicles; computational analysis of large-scale protein-protein interaction data suggests a possible role in vesicle-mediated transport
YGL178W	FALSE	Verified	MPT5	MPT5,UTH4,PUF5,HTR1	Member of the Puf family of RNA-binding proteins; binds to mRNAs encoding chromatin modifiers and spindle pole body components; involved in longevity, maintenance of cell wall integrity, and sensitivity to and recovery from pheromone arrest
YGL187C	FALSE	Verified	COX4	COX4	Subunit IV of cytochrome c oxidase, which is the terminal member of the mitochondrial inner membrane electron transport chain; N-terminal 25 residues of precursor are cleaved during mitochondrial import; phosphorylated
YGL226C-A	FALSE	Verified	OST5	OST5	Zeta subunit of the oligosaccharyltransferase complex of the ER lumen, which catalyzes asparagine-linked glycosylation of newly synthesized proteins
YGL258W-A	FALSE	Uncharacterized	NA	NA	Putative protein of unknown function
YGL261C	FALSE	Uncharacterized	PAU11	PAU11	Putative protein of unknown function; mRNA expression appears to be regulated by SUT1 and UPC2
YGR014W	FALSE	Verified	MSB2	MSB2	Mucin family member involved in the Cdc42p- and MAP kinase-dependent filamentous growth signaling pathway; also functions as an osmosensor in parallel to the Sho1p-mediated pathway; potential Cdc28p substrate
YGR035C	FALSE	Uncharacterized	NA	NA	Putative protein of unknown function, potential Cdc28p substrate; transcription is activated by paralogous transcription factors Yrm1p and Yrr1p along with genes involved in multidrug resistance
YGR068C	FALSE	Uncharacterized	NA	NA	Putative protein of unknown function; YGR068C is not an essential gene.
YGR079W	FALSE	Uncharacterized	NA	NA	Putative protein of unknown function; YGR079W is not an essential gene
YGR087C	FALSE	Verified	PDC6	PDC6	Minor isoform of pyruvate decarboxylase, key enzyme in alcoholic fermentation, decarboxylates pyruvate to acetaldehyde, regulation is glucose- and ethanol-dependent, involved in amino acid catabolism
YGR092W	FALSE	Verified	DBF2	DBF2	Ser/Thr kinase involved in transcription and stress response; functions as part of a network of genes in exit from mitosis; localization is cell cycle regulated; activated by Cdc15p during the exit from mitosis
YGR101W	FALSE	Verified	PCP1	PCP1,RBD1,MDM37	Mitochondrial serine protease required for the processing of various mitochondrial proteins and maintenance of mitochondrial DNA and morphology; belongs to the rhomboid-GlpG superfamily of intramembrane peptidases
YGR121C	FALSE	Verified	MEP1	MEP1,AMT1	Ammonium permease; belongs to a ubiquitous family of cytoplasmic membrane proteins that transport only ammonium (NH4%2B); expression is under the nitrogen catabolite repression regulation
YGR121W-A	FALSE	Uncharacterized	NA	NA	Putative protein of unknown function
YGR201C	FALSE	Uncharacterized	NA	NA	Putative protein of unknown function
YGR240C-A	FALSE	Uncharacterized	NA	NA	Putative protein of unknown function; identified by fungal homology and RT-PCR
YGR254W	FALSE	Verified	ENO1	ENO1,HSP48	Enolase I, a phosphopyruvate hydratase that catalyzes the conversion of 2-phosphoglycerate to phosphoenolpyruvate during glycolysis and the reverse reaction during gluconeogenesis; expression is repressed in response to glucose
YGR268C	FALSE	Verified	HUA1	HUA1	Cytoplasmic protein containing a zinc finger domain with sequence similarity to that of Type I J-proteins; computational analysis of large-scale protein-protein interaction data suggests a possible role in actin patch assembly
YGR282C	FALSE	Verified	BGL2	BGL2	Endo-beta-1,3-glucanase, major protein of the cell wall, involved in cell wall maintenance
YHL018W	FALSE	Uncharacterized	NA	NA	Putative protein of unknown function; green fluorescent protein (GFP)-fusion protein localizes to mitochondria and is induced in response to the DNA-damaging agent MMS
YHL036W	FALSE	Verified	MUP3	MUP3	Low affinity methionine permease, similar to Mup1p
YHR001W-A	FALSE	Verified	QCR10	QCR10	Subunit of the ubiqunol-cytochrome c oxidoreductase complex which includes Cobp, Rip1p, Cyt1p, Cor1p, Qcr2p, Qcr6p, Qcr7p, Qcr8p, Qcr9p, and Qcr10p and comprises part of the mitochondrial respiratory chain
YHR007C	FALSE	Verified	ERG11	ERG11,CYP51	Lanosterol 14-alpha-demethylase, catalyzes the C-14 demethylation of lanosterol to form 4,4''-dimethyl cholesta-8,14,24-triene-3-beta-ol in the ergosterol biosynthesis pathway; member of the cytochrome P450 family
YHR017W	FALSE	Verified	YSC83	YSC83	Non-essential mitochondrial protein of unknown function; mRNA induced during meiosis, peaking between mid to late prophase of meiosis I; similar to S. douglasii YSD83
YHR051W	FALSE	Verified	COX6	COX6	Subunit VI of cytochrome c oxidase, which is the terminal member of the mitochondrial inner membrane electron transport chain; expression is regulated by oxygen levels
YHR056C	FALSE	Verified	RSC30	RSC30	Component of the RSC chromatin remodeling complex; non-essential gene required for regulation of ribosomal protein genes and the cell wall/stress response; highly similar to Rsc3p; null mutants are osmosensitive
YHR078W	FALSE	Uncharacterized	NA	NA	High osmolarity-regulated gene of unknown function
YHR098C	FALSE	Verified	SFB3	SFB3,LST1	Member of the Sec24p family; forms a complex, with Sec23p, that is involved in sorting of Pma1p into COPII vesicles; peripheral ER membrane protein; potential Cdc28p substrate
YHR099W	FALSE	Verified	TRA1	TRA1	Subunit of SAGA and NuA4 histone acetyltransferase complexes; interacts with acidic activators (e.g., Gal4p) which leads to transcription activation; similar to human TRRAP, which is a cofactor for c-Myc mediated oncogenic transformation
YHR139C	FALSE	Verified	SPS100	SPS100	Protein required for spore wall maturation; expressed during sporulation; may be a component of the spore wall
YHR143W	FALSE	Verified	DSE2	DSE2	Daughter cell-specific secreted protein with similarity to glucanases, degrades cell wall from the daughter side causing daughter to separate from mother; expression is repressed by cAMP
YHR153C	FALSE	Verified	SPO16	SPO16	Protein of unknown function, required for spore formation
YHR161C	FALSE	Verified	YAP1801	YAP1801	Protein involved in clathrin cage assembly; binds Pan1p and clathrin; homologous to Yap1802p, member of the AP180 protein family
YHR168W	FALSE	Verified	MTG2	MTG2	Putative GTPase, member of the Obg family; peripheral protein of the mitochondrial inner membrane that associates with the large ribosomal subunit; required for mitochondrial translation, possibly via a role in ribosome assembly
YHR174W	FALSE	Verified	ENO2	ENO2	Enolase II, a phosphopyruvate hydratase that catalyzes the conversion of 2-phosphoglycerate to phosphoenolpyruvate during glycolysis and the reverse reaction during gluconeogenesis; expression is induced in response to glucose
YHR177W	FALSE	Uncharacterized	NA	GON3	Putative protein of unknown function
YHR184W	FALSE	Verified	SSP1	SSP1,SPO3	Protein involved in the control of meiotic nuclear division and coordination of meiosis with spore formation; transcription is induced midway through meiosis
YHR200W	FALSE	Verified	RPN10	RPN10,SUN1,MCB1	Non-ATPase base subunit of the 19S regulatory particle (RP) of the 26S proteasome; N-terminus plays a role in maintaining the structural integrity of the RP; binds selectively to polyubiquitin chains; homolog of the mammalian S5a protein
YHR212W-A	FALSE	Uncharacterized	NA	NA	Putative protein of unknown function; identified by gene-trapping, microarray-based expression analysis, and genome-wide homology searching
YHR213W	FALSE	Uncharacterized	NA	NA	Putative protein of unknown function
YHR214W	FALSE	Uncharacterized	NA	NA	Putative protein of unknown function; predicted to be a glycosylphosphatidylinositol-modified (GPI) protein
YIL026C	FALSE	Verified	IRR1	IRR1,SCC3	Subunit of the cohesin complex, which is required for sister chromatid cohesion during mitosis and meiosis and interacts with centromeres and chromosome arms, essential for viability
YIL027C	FALSE	Verified	KRE27	KRE27	Protein of unknown function; null mutant shows K1 killer toxin resistance
YIL046W-A	FALSE	Uncharacterized	NA	NA	Putative protein of unknown function; identified by expression profiling and mass spectrometry
YIL060W	FALSE	Uncharacterized	NA	NA	Putative protein of unknown function; mutant accumulates less glycogen than does wild type; YIL060W is not an essential gene
YIL102C	FALSE	Uncharacterized	NA	NA	Putative protein of unknown function
YIL102C-A	FALSE	Uncharacterized	NA	NA	Putative protein of unknown function, identified based on comparisons of the genome sequences of six Saccharomyces species
YIL105C	FALSE	Verified	SLM1	SLM1,LIT2	Phosphoinositide PI4,5P(2) binding protein, forms a complex with Slm2p; acts downstream of Mss4p in a pathway regulating actin cytoskeleton organization in response to stress; subunit of and phosphorylated by the TORC2 complex
YIL149C	FALSE	Verified	MLP2	MLP2	Myosin-like protein associated with the nuclear envelope, connects the nuclear pore complex with the nuclear interior; involved in the Tel1p pathway that controls telomere length
YIL158W	FALSE	Uncharacterized	NA	NA	Putative protein of unknown function; green fluorescent protein (GFP)-fusion protein localizes to the vacuole
YIL165C	FALSE	Uncharacterized	NA	NA	Putative protein of unknown function; in closely related species and other S. cerevisiae strain backgrounds YIL165C and adjacent ORF, YIL164C, likely constitute a single ORF encoding a nitrilase gene
YIL176C	FALSE	Uncharacterized	PAU14	PAU14	Hypothetical protein
YIR019C	FALSE	Verified	MUC1	MUC1,STA4,FLO11	GPI-anchored cell surface glycoprotein (flocculin) required for diploid pseudohyphal formation and haploid invasive growth, transcriptionally regulated by the MAPK pathway (via Ste12p and Tec1p) and the cAMP pathway (via Flo8p)
YJL052C-A	FALSE	Uncharacterized	NA	NA	Putative protein of unknown function, identified based on comparison to related yeast species
YJL058C	FALSE	Verified	BIT61	BIT61	Subunit of TORC2 (Tor2p-Lst8p-Avo1-Avo2-Tsc11p-Bit61p-Slm1p-Slm2p), a membrane-associated complex that regulates cell cycle-dependent actin cytoskeletal dynamics during polarized growth and cell wall integrity
YJL073W	FALSE	Verified	JEM1	JEM1,KAR8	DnaJ-like chaperone required for nuclear membrane fusion during mating, localizes to the ER membrane; exhibits genetic interactions with KAR2
YJL076W	FALSE	Verified	NET1	NET1,SRM8,CFI1,ESC5	Core subunit of the RENT complex, which is a complex involved in nucleolar silencing and telophase exit; stimulates transcription by RNA polymerase I and regulates nucleolar structure
YJL077C	FALSE	Verified	ICS3	ICS3	Protein of unknown function
YJL077W-B	FALSE	Uncharacterized	NA	NA	Putative protein of unknown function; identified by gene-trapping, microarray-based expression analysis, and genome-wide homology searching
YJL078C	FALSE	Verified	PRY3	PRY3	Protein of unknown function, has similarity to Pry1p and Pry2p and to the plant PR-1 class of pathogen related proteins
YJL080C	FALSE	Verified	SCP160	SCP160	Essential RNA-binding G protein effector of mating response pathway, mainly associated with nuclear envelope and ER, interacts in mRNA-dependent manner with translating ribosomes via multiple KH domains, similar to vertebrate vigilins
YJL102W	FALSE	Verified	MEF2	MEF2	Mitochondrial elongation factor involved in translational elongation
YJL103C	FALSE	Uncharacterized	GSM1	GSM1	Putative zinc cluster protein of unknown function; proposed to be involved in the regulation of energy metabolism, based on patterns of expression and sequence analysis
YJL108C	FALSE	Verified	PRM10	PRM10	Pheromone-regulated protein, predicted to have 5 transmembrane segments
YJL172W	FALSE	Verified	CPS1	CPS1	Vacuolar carboxypeptidase yscS; expression is induced under low-nitrogen conditions
YJL187C	FALSE	Verified	SWE1	SWE1,WEE1	Protein kinase that regulates the G2/M transition by inhibition of Cdc28p kinase activity; localizes to the nucleus and to the daughter side of the mother-bud neck; homolog of S. pombe Wee1p; potential Cdc28p substrate
YJL196C	FALSE	Verified	ELO1	ELO1	Elongase I, medium-chain acyl elongase, catalyzes carboxy-terminal elongation of unsaturated C12-C16 fatty acyl-CoAs to C16-C18 fatty acids
YJL218W	FALSE	Uncharacterized	NA	NA	Putative protein of unknown function, similar to bacterial galactoside O-acetyltransferases; induced by oleate in an OAF1/PIP2-dependent manner; promoter contains an oleate response element consensus sequence; non-essential gene
YJR009C	FALSE	Verified	TDH2	TDH2,GLD2	Glyceraldehyde-3-phosphate dehydrogenase, isozyme 2, involved in glycolysis and gluconeogenesis; tetramer that catalyzes the reaction of glyceraldehyde-3-phosphate to 1,3 bis-phosphoglycerate; detected in the cytoplasm and cell-wall
YJR010C-A	FALSE	Verified	SPC1	SPC1	Subunit of the signal peptidase complex (SPC), which cleaves the signal sequence from proteins targeted to the endoplasmic reticulum (ER), homolog of the SPC12 subunit of mammalian signal peptidase complex
YJR053W	FALSE	Verified	BFA1	BFA1,IBD1	Component of the GTPase-activating Bfa1p-Bub2p complex involved in multiple cell cycle checkpoint pathways that control exit from mitosis
YJR060W	FALSE	Verified	CBF1	CBF1,CPF1,CEP1	Helix-loop-helix protein that binds the motif CACRTG, which is present at several sites including MET gene promoters and centromere DNA element I (CDEI); required for nucleosome positioning at this motif; targets Isw1p to DNA
YJR079W	FALSE	Uncharacterized	NA	NA	Putative protein of unknown function; mutation results in impaired mitochondrial respiration
YJR106W	FALSE	Verified	ECM27	ECM27	Non-essential protein of unknown function
YJR116W	FALSE	Uncharacterized	NA	NA	Putative protein of unknown function
YJR121W	FALSE	Verified	ATP2	ATP2	Beta subunit of the F1 sector of mitochondrial F1F0 ATP synthase, which is a large, evolutionarily conserved enzyme complex required for ATP synthesis; phosphorylated
YJR141W	FALSE	Uncharacterized	NA	NA	Putative protein of unknown function; may be involved in mRNA processing; YJR141W is an essential gene
YJR142W	FALSE	Uncharacterized	NA	NA	Putative protein of unknown function; GST fusion protein is a Dbf2-Mob1 phosphoylation target in a proteome chip analysis; synthetic lethal with PH085 deletion
YJR158W	FALSE	Verified	HXT16	HXT16	Protein of unknown function with similarity to hexose transporter family members, expression is repressed by high levels of glucose
YKL023C-A	FALSE	Uncharacterized	NA	NA	Putative protein of unknown function
YKL023W	FALSE	Uncharacterized	NA	NA	Putative protein of unknown function; green fluorescent protein (GFP)-fusion protein localizes to the cytoplasm
YKL024C	FALSE	Verified	URA6	URA6,SOC8	Uridylate kinase, catalyzes the seventh enzymatic step in the de novo biosynthesis of pyrimidines, converting uridine monophosphate (UMP) into uridine-5'-diphosphate (UDP)
YKL032C	FALSE	Verified	IXR1	IXR1,ORD1	Protein that binds DNA containing intrastrand cross-links formed by cisplatin, contains two HMG (high mobility group box) domains, which confer the ability to bend cisplatin-modified DNA; mediates aerobic transcriptional repression of COX5b
YKL035W	FALSE	Verified	UGP1	UGP1	UDP-glucose pyrophosphorylase (UGPase), catalyses the reversible formation of UDP-Glc from glucose 1-phosphate and UTP, involved in a wide variety of metabolic pathways, expression modulated by Pho85p through Pho4p
YKL054C	FALSE	Verified	DEF1	DEF1,VID31	RNAPII degradation factor, forms a complex with Rad26p in chromatin, enables ubiquitination and proteolysis of RNAPII present in an elongation complex
YKL068W-A	FALSE	Uncharacterized	NA	NA	Putative protein of unknown function; identified by homology to Ashbya gossypii
YKL085W	FALSE	Verified	MDH1	MDH1	Mitochondrial malate dehydrogenase, catalyzes interconversion of malate and oxaloacetate; involved in the tricarboxylic acid (TCA) cycle; phosphorylated
YKL086W	FALSE	Verified	SRX1	SRX1	Sulfiredoxin, contributes to oxidative stress resistance by reducing cysteine-sulfinic acid groups in the peroxiredoxins Tsa1p and Ahp1p that are formed upon exposure to oxidants; conserved in higher eukaryotes
YKL096C-B	FALSE	Uncharacterized	NA	NA	Putative protein of unknown function; identified by gene-trapping, microarray-based expression analysis, and genome-wide homology searching
YKL096W-A	FALSE	Verified	CWP2	CWP2,YKL097W-A,LPR1	Covalently linked cell wall mannoprotein, major constituent of the cell wall; plays a role in stabilizing the cell wall; involved in low pH resistance; precursor is GPI-anchored
YKL103C	FALSE	Verified	LAP4	LAP4,API,YSC1,APE1	Vacuolar aminopeptidase, often used as a marker protein in studies of autophagy and cytosol to vacuole targeting (CVT) pathway
YKL112W	FALSE	Verified	ABF1	ABF1,SBF1,REB2,OBF1,BAF1	DNA binding protein with possible chromatin-reorganizing activity involved in transcriptional activation, gene silencing, and DNA replication and repair
YKL152C	FALSE	Verified	GPM1	GPM1	Tetrameric phosphoglycerate mutase, mediates the conversion of 3-phosphoglycerate to 2-phosphoglycerate during glycolysis and the reverse reaction during gluconeogenesis
YKL163W	FALSE	Verified	PIR3	PIR3,CCW8	O-glycosylated covalently-bound cell wall protein required for cell wall stability; expression is cell cycle regulated, peaking in M/G1 and also subject to regulation by the cell integrity pathway
YKL165C	FALSE	Verified	MCD4	MCD4,FSR2,SSU21,ZRG16	Protein involved in glycosylphosphatidylinositol (GPI) anchor synthesis; multimembrane-spanning protein that localizes to the endoplasmic reticulum; highly conserved among eukaryotes
YKR034W	FALSE	Verified	DAL80	DAL80,UGA43	Negative regulator of genes in multiple nitrogen degradation pathways; expression is regulated by nitrogen levels and by Gln3p; member of the GATA-binding family, forms homodimers and heterodimers with Deh1p
YKR041W	FALSE	Uncharacterized	NA	NA	Putative protein of unknown function; green fluorescent protein (GFP)-fusion protein localizes to the cytoplasm and nucleus
YKR061W	FALSE	Verified	KTR2	KTR2	Mannosyltransferase involved in N-linked protein glycosylation; member of the KRE2/MNT1 mannosyltransferase family
YKR090W	FALSE	Verified	PXL1	PXL1	LIM domain-containing protein that localizes to sites of polarized growth, required for selection and/or maintenance of polarized growth sites, may modulate signaling by the GTPases Cdc42p and Rho1p; has similarity to metazoan paxillin
YKR091W	FALSE	Verified	SRL3	SRL3	Cytoplasmic protein that, when overexpressed, suppresses the lethality of a rad53 null mutation; potential Cdc28p substrate
YKR097W	FALSE	Verified	PCK1	PCK1,PPC1,JPM2	Phosphoenolpyruvate carboxykinase, key enzyme in gluconeogenesis, catalyzes early reaction in carbohydrate biosynthesis, glucose represses transcription and accelerates mRNA degradation, regulated by Mcm1p and Cat8p, located in the cytosol
YLL022C	FALSE	Verified	HIF1	HIF1	Non-essential component of the HAT-B histone acetyltransferase complex (Hat1p-Hat2p-Hif1p), localized to the nucleus; has a role in telomeric silencing
YLL046C	FALSE	Verified	RNP1	RNP1	Ribonucleoprotein that contains two RNA recognition motifs (RRM)
YLL057C	FALSE	Verified	JLP1	JLP1	Fe(II)-dependent sulfonate/alpha-ketoglutarate dioxygenase, involved in sulfonate catabolism for use as a sulfur source, contains sequence that closely resembles a J domain (typified by the E. coli DnaJ protein)
YLL067C	FALSE	Uncharacterized	NA	NA	Putative protein of unknown function with similarity to helicases
YLR049C	FALSE	Uncharacterized	NA	NA	Putative protein of unknown function
YLR054C	FALSE	Uncharacterized	OSW2	OSW2	Protein of unknown function proposed to be involved in the assembly of the spore wall
YLR056W	FALSE	Verified	ERG3	ERG3,PSO6,SYR1	C-5 sterol desaturase, catalyzes the introduction of a C-5(6) double bond into episterol, a precursor in ergosterol biosynthesis; mutants are viable, but cannot grow on non-fermentable carbon sources
YLR120C	FALSE	Verified	YPS1	YPS1,YAP3	Aspartic protease, attached to the plasma membrane via a glycosylphosphatidylinositol (GPI) anchor
YLR121C	FALSE	Verified	YPS3	YPS3,YPS4	Aspartic protease, attached to the plasma membrane via a glycosylphosphatidylinositol (GPI) anchor
YLR154C	FALSE	Verified	RNH203	RNH203	Ribonuclease H2 subunit, required for RNase H2 activity
YLR162W-A	FALSE	Uncharacterized	NA	NA	Putative protein of unknown function identified by fungal homology comparisons and RT-PCR
YLR187W	FALSE	Uncharacterized	SKG3	SKG3	Protein of unknown function; green fluorescent protein (GFP)-fusion protein localizes to the cell periphery, cytoplasm, bud, and bud neck; potential Cdc28p substrate; similar to Caf120p and Skg4p
YLR194C	FALSE	Uncharacterized	NA	NA	Structural constituent of the cell wall attached to the plasma membrane by a GPI-anchor; expression is upregulated in response to cell wall stress
YLR209C	FALSE	Verified	PNP1	PNP1	Purine nucleoside phosphorylase, specifically metabolizes inosine and guanosine nucleosides
YLR228C	FALSE	Verified	ECM22	ECM22	Sterol regulatory element binding protein, regulates transcription of the sterol biosynthetic genes ERG2 and ERG3; member of the fungus-specific Zn%5B2%5D-Cys%5B6%5D binuclear cluster family of transcription factors; homologous to Upc2p
YLR231C	FALSE	Verified	BNA5	BNA5	Kynureninase, required for biosynthesis of nicotinic acid from tryptophan via kynurenine pathway
YLR267W	FALSE	Uncharacterized	BOP2	BOP2	Protein of unknown function, overproduction suppresses a pam1 slv3 double null mutation
YLR285C-A	FALSE	Uncharacterized	NA	NA	Putative protein of unknown function; identified by fungal homology and RT-PCR
YLR299W	FALSE	Verified	ECM38	ECM38,CIS2	Gamma-glutamyltranspeptidase, major glutathione-degrading enzyme; expression induced mainly by nitrogen starvation
YLR307C-A	FALSE	Uncharacterized	NA	NA	Putative protein of unknown function
YLR381W	FALSE	Verified	CTF3	CTF3,CHL3	Outer kinetochore protein that forms a complex with Mcm16p and Mcm22p; may bind the kinetochore to spindle microtubules
YLR393W	FALSE	Verified	ATP10	ATP10	Mitochondrial inner membrane protein required for assembly of the F0 sector of mitochondrial F1F0 ATP synthase, interacts genetically with ATP6
YLR395C	FALSE	Verified	COX8	COX8	Subunit VIII of cytochrome c oxidase, which is the terminal member of the mitochondrial inner membrane electron transport chain
YLR415C	FALSE	Uncharacterized	NA	NA	Putative protein of unknown function; YLR415C is not an essential gene
YLR417W	FALSE	Verified	VPS36	VPS36,VPL11,VAC3,GRD12	Component of the ESCRT-II complex; contains the GLUE (GRAM Like Ubiquitin binding in EAP45) domain which is involved in interactions with ESCRT-I and ubiquitin-dependent sorting of proteins into the endosome
YLR437C	FALSE	Uncharacterized	NA	NA	Putative protein of unknown function; epitope tagged protein localizes to the cytoplasm
YLR438W	FALSE	Verified	CAR2	CAR2,cargB	L-ornithine transaminase (OTAse), catalyzes the second step of arginine degradation, expression is dually-regulated by allophanate induction and a specific arginine induction process; not nitrogen catabolite repression sensitive
YLR466W	FALSE	Verified	YRF1-4	YRF1-4,YRF1	Helicase encoded by the Y' element of subtelomeric regions, highly expressed in the mutants lacking the telomerase component TLC1; potentially phosphorylated by Cdc28p
YML008C	FALSE	Verified	ERG6	ERG6,VID1,SED6,LIS1,ISE1	Delta(24)-sterol C-methyltransferase, converts zymosterol to fecosterol in the ergosterol biosynthetic pathway by methylating position C-24; localized to both lipid particles and mitochondrial outer membrane
YML041C	FALSE	Verified	VPS71	VPS71,SWC6	Nucleosome-binding component of the SWR1 complex, which exchanges histone variant H2AZ (Htz1p) for chromatin-bound histone H2A; required for vacuolar protein sorting
YML058W	FALSE	Verified	SML1	SML1	Ribonucleotide reductase inhibitor involved in regulating dNTP production; regulated by Mec1p and Rad53p during DNA damage and S phase
YML100W-A	FALSE	Uncharacterized	NA	NA	Putative protein of unknown function; identified by gene-trapping, microarray-based expression analysis, and genome-wide homology searching
YML115C	FALSE	Verified	VAN1	VAN1,LDB13,VRG8,VRG7	Component of the mannan polymerase I, which contains Van1p and Mnn9p and is involved in the first steps of mannan synthesis; mutants are vanadate-resistant
YML118W	FALSE	Verified	NGL3	NGL3	Putative endonuclease, has a domain similar to a magnesium-dependent endonuclease motif in mRNA deadenylase Ccr4p; similar to Ngl1p and Ngl2p
YMR001C	FALSE	Verified	CDC5	CDC5,PKX2,MSD2	Polo-like kinase with similarity to Xenopus Plx1 and S. pombe Plo1p; found at bud neck, nucleus and SPBs; has multiple functions in mitosis and cytokinesis through phosphorylation of substrates; may be a Cdc28p substrate
YMR001C-A	FALSE	Uncharacterized	NA	NA	Putative protein of unknown function
YMR003W	FALSE	Uncharacterized	NA	NA	Protein of unknown function; green fluorescent protein (GFP)-fusion protein localizes to the mitochondria; YMR003W is not an essential gene
YMR020W	FALSE	Verified	FMS1	FMS1	Polyamine oxidase, converts spermine to spermidine, which is required for the essential hypusination modification of translation factor eIF-5A; also involved in pantothenic acid biosynthesis
YMR062C	FALSE	Verified	ECM40	ECM40,ARG7	Mitochondrial ornithine acetyltransferase, catalyzes the fifth step in arginine biosynthesis; also possesses acetylglutamate synthase activity, regenerates acetylglutamate while forming ornithine
YMR075W	FALSE	Verified	RCO1	RCO1	Essential subunit of the histone deacetylase Rpd3S complex; interacts with Eaf3p
YMR076C	FALSE	Verified	PDS5	PDS5	Protein required for establishment and maintenance of sister chromatid condensation and cohesion, colocalizes with cohesin on chromosomes in an interdependent manner, may function as a protein-protein interaction scaffold
YMR085W	FALSE	Uncharacterized	NA	NA	Putative protein of unknown function; YMR085W and adjacent ORF YMR084W are merged in related strains
YMR120C	FALSE	Verified	ADE17	ADE17	Enzyme of 'de novo' purine biosynthesis containing both 5-aminoimidazole-4-carboxamide ribonucleotide transformylase and inosine monophosphate cyclohydrolase activities, isozyme of Ade16p; ade16 ade17 mutants require adenine and histidine
YMR134W	FALSE	Uncharacterized	ERG29	ERG29	Protein that binds to and regulates Erg25p; localized to the ER; null mutant is viable in a respiratory defective background; synthetic lethal with mmt1 and mmt2 mutations; highly conserved in ascomycetes
YMR164C	FALSE	Verified	MSS11	MSS11	Transcription factor involved in regulation of invasive growth and starch degradation; controls the activation of MUC1 and STA2 in response to nutritional signals
YMR184W	FALSE	Verified	ADD37	ADD37	Protein of unknown function involved in ER-associated protein degradation; green fluorescent protein (GFP)-fusion protein localizes to the cytoplasm and is induced in response to the DNA-damaging agent MMS; YMR184W is not an essential gene
YMR213W	FALSE	Verified	CEF1	CEF1,NTC85	Essential splicing factor; associated with Prp19p and the spliceosome, contains an N-terminal c-Myb DNA binding motif necessary for cell viability but not for Prp19p association, evolutionarily conserved and homologous to S. pombe Cdc5p
YMR230W-A	FALSE	Uncharacterized	NA	NA	Putative protein of unknown function
YMR234W	FALSE	Verified	RNH1	RNH1	Ribonuclease H1, removes RNA primers during Okazaki fragment synthesis; degrades RNA attached to the 5'-end of a DNA strand
YMR237W	FALSE	Verified	BCH1	BCH1	Member of the Chs5p-Arf1p-binding proteins (ChAPs), a group of 4 related, interacting proteins (Bch1p, Fmp50p, Bud7p, Chs6p) that mediate export of specific cargo proteins, including chitin synthase Chs3p; may interact with ribosomes
YMR256C	FALSE	Verified	COX7	COX7	Subunit VII of cytochrome c oxidase, which is the terminal member of the mitochondrial inner membrane electron transport chain
YMR275C	FALSE	Verified	BUL1	BUL1,SMM2,RDS1,DAG1	Ubiquitin-binding component of the Rsp5p E3-ubiquitin ligase complex, functional homolog of Bul2p, disruption causes temperature-sensitive growth, overexpression causes missorting of amino acid permeases
YMR283C	FALSE	Verified	RIT1	RIT1	2'-O-ribosyl phosphate transferase, modifies the initiator methionine tRNA at position 64 to distinguish it from elongator methionine tRNA
YMR315W-A	FALSE	Uncharacterized	NA	NA	Putative protein of unknown function
YMR316W	FALSE	Verified	DIA1	DIA1	Protein of unknown function, involved in invasive and pseudohyphal growth; green fluorescent protein (GFP)-fusion protein localizes to the cytoplasm in a punctate pattern
YMR317W	FALSE	Uncharacterized	NA	NA	Putative protein of unknown function with some similarity to sialidase from Trypanosoma; YMR317W is not an essential gene
YNL014W	FALSE	Verified	HEF3	HEF3,ZRG7	Translational elongation factor EF-3; paralog of YEF3 and member of the ABC superfamily; stimulates EF-1 alpha-dependent binding of aminoacyl-tRNA by the ribosome; normally expressed in zinc deficient cells
YNL018C	FALSE	Uncharacterized	NA	NA	Putative protein of unknown function
YNL020C	FALSE	Verified	ARK1	ARK1	Serine/threonine protein kinase involved in regulation of the cortical actin cytoskeleton; involved in control of endocytosis
YNL039W	FALSE	Verified	BDP1	BDP1,TFC5	Essential subunit of RNA polymerase III transcription factor (TFIIIB), which is involved in transcription of genes encoding tRNAs, 5S rRNA, U6 snRNA, and other small RNAs
YNL052W	FALSE	Verified	COX5A	COX5A	Subunit Va of cytochrome c oxidase, which is the terminal member of the mitochondrial inner membrane electron transport chain; predominantly expressed during aerobic growth while its isoform Vb (Cox5Bp) is expressed during anaerobic growth
YNL058C	FALSE	Uncharacterized	NA	NA	Putative protein of unknown function; green fluorescent protein (GFP)-fusion protein localizes to the vacuole; YNL058C is not an essential gene
YNL074C	FALSE	Verified	MLF3	MLF3,YMK1	Serine-rich protein of unknown function; overproduction suppresses the growth inhibition caused by exposure to the immunosuppressant leflunomide
YNL093W	FALSE	Verified	YPT53	YPT53	GTPase, similar to Ypt51p and Ypt52p and to mammalian rab5; required for vacuolar protein sorting and endocytosis
YNL117W	FALSE	Verified	MLS1	MLS1	Malate synthase, enzyme of the glyoxylate cycle, involved in utilization of non-fermentable carbon sources; expression is subject to carbon catabolite repression; localizes in peroxisomes during growth in oleic acid medium
YNL134C	FALSE	Uncharacterized	NA	NA	Putative protein of unknown function with similarity to dehydrogenases from other model organisms; green fluorescent protein (GFP)-fusion protein localizes to both the cytoplasm and nucleus and is induced by the DNA-damaging agent MMS
YNL138W-A	FALSE	Verified	YSF3	YSF3,RCP10	Component of the U2 snRNP, associated with the SF3b complex; conserved in Ashbya gossypii
YNL142W	FALSE	Verified	MEP2	MEP2	Ammonium permease involved in regulation of pseudohyphal growth; belongs to a ubiquitous family of cytoplasmic membrane proteins that transport only ammonium (NH4%2B); expression is under the nitrogen catabolite repression regulation
YNL145W	FALSE	Verified	MFA2	MFA2	Mating pheromone a-factor, made by a cells; interacts with alpha cells to induce cell cycle arrest and other responses leading to mating; biogenesis involves C-terminal modification, N-terminal proteolysis, and export; also encoded by MFA1
YNL148C	FALSE	Verified	ALF1	ALF1	Alpha-tubulin folding protein, similar to mammalian cofactor B; Alf1p-GFP localizes to cytoplasmic microtubules; required for the folding of alpha-tubulin and may play an additional role in microtubule maintenance
YNL168C	FALSE	Uncharacterized	FMP41	FMP41	Putative protein of unknown function; GFP-fusion protein is induced in response to the DNA-damaging agent MMS; the authentic, non-tagged protein is detected in highly purified mitochondria in high-throughput studies
YNL172W	FALSE	Verified	APC1	APC1	Largest subunit of the Anaphase-Promoting Complex/Cyclosome (APC/C), which is a ubiquitin-protein ligase required for degradation of anaphase inhibitors, including mitotic cyclins, during the metaphase/anaphase transition
YNL183C	FALSE	Verified	NPR1	NPR1	Protein kinase that stabilizes several plasma membrane amino acid transporters by antagonizing their ubiquitin-mediated degradation
YNL196C	FALSE	Uncharacterized	SLZ1	SLZ1	Sporulation-specific protein with a leucine zipper motif
YNL210W	FALSE	Verified	MER1	MER1	Protein with RNA-binding motifs required for meiosis-specific mRNA splicing; required for chromosome pairing and meiotic recombination
YNL233W	FALSE	Verified	BNI4	BNI4	Targeting subunit for Glc7p protein phosphatase, localized to the bud neck, required for localization of chitin synthase III to the bud neck via interaction with the chitin synthase III regulatory subunit Skt5p
YNL327W	FALSE	Verified	EGT2	EGT2	Glycosylphosphatidylinositol (GPI)-anchored cell wall endoglucanase required for proper cell separation after cytokinesis, expression is activated by Swi5p and tightly regulated in a cell cycle-dependent manner
YNL333W	FALSE	Verified	SNZ2	SNZ2	Member of a stationary phase-induced gene family; transcription of SNZ2 is induced prior to diauxic shift, and also in the absence of thiamin in a Thi2p-dependent manner; forms a coregulated gene pair with SNO2; interacts with Thi11p
YNR001C	FALSE	Verified	CIT1	CIT1,LYS6,CS1	Citrate synthase, catalyzes the condensation of acetyl coenzyme A and oxaloacetate to form citrate; the rate-limiting enzyme of the TCA cycle; nuclear encoded mitochondrial protein
YNR009W	FALSE	Verified	NRM1	NRM1	Transcriptional co-repressor of MBF (MCB binding factor)-regulated gene expression; Nrm1p associates stably with promoters via MBF to repress transcription upon exit from G1 phase
YNR010W	FALSE	Verified	CSE2	CSE2,MED9	Subunit of the RNA polymerase II mediator complex; associates with core polymerase subunits to form the RNA polymerase II holoenzyme; component of the Med9/10 module; required for regulation of RNA polymerase II activity
YNR016C	FALSE	Verified	ACC1	ACC1,MTR7,FAS3,ABP2	Acetyl-CoA carboxylase, biotin containing enzyme that catalyzes the carboxylation of acetyl-CoA to form malonyl-CoA; required for de novo biosynthesis of long-chain fatty acids
YOL007C	FALSE	Verified	CSI2	CSI2	Protein of unknown function; green fluorescent protein (GFP)- fusion protein localizes to the mother side of the bud neck and the vacuole; YOL007C is not an essential gene
YOL016C	FALSE	Verified	CMK2	CMK2	Calmodulin-dependent protein kinase; may play a role in stress response, many CA%2B%2B/calmodulan dependent phosphorylation substrates demonstrated in vitro, amino acid sequence similar to Cmk1p and mammalian Cam Kinase II
YOL019W	FALSE	Uncharacterized	NA	TOS7	Protein of unknown function; green fluorescent protein (GFP)-fusion protein localizes to the cell periphery and vacuole
YOL029C	FALSE	Uncharacterized	NA	NA	Putative protein of unknown function; identified as interacting with Hsc82p and Hsp82p in high-throughput two-hybrid screens
YOL038W	FALSE	Verified	PRE6	PRE6	20S proteasome alpha-type subunit; green fluorescent protein (GFP)-fusion protein relocates from the cytosol to the mitochondrial outer surface upon oxidative stress
YOL051W	FALSE	Verified	GAL11	GAL11,MED15,ABE1,SPT13,SDS4,RAR3	Subunit of the RNA polymerase II mediator complex; associates with core polymerase subunits to form the RNA polymerase II holoenzyme; affects transcription by acting as target of activators and repressors
YOL067C	FALSE	Verified	RTG1	RTG1	Transcription factor (bHLH) involved in interorganelle communication between mitochondria, peroxisomes, and nucleus
YOL080C	FALSE	Verified	REX4	REX4	Putative RNA exonuclease possibly involved in pre-rRNA processing and ribosome assembly
YOL084W	FALSE	Verified	PHM7	PHM7	Protein of unknown function, expression is regulated by phosphate levels; green fluorescent protein (GFP)-fusion protein localizes to the cell periphery and vacuole
YOL100W	FALSE	Verified	PKH2	PKH2	Serine/threonine protein kinase involved in sphingolipid-mediated signaling pathway that controls endocytosis; activates Ypk1p and Ykr2p, components of signaling cascade required for maintenance of cell wall integrity; redundant with Pkh1p
YOL128C	FALSE	Verified	YGK3	YGK3	Protein kinase related to mammalian glycogen synthase kinases of the GSK-3 family; GSK-3 homologs (Mck1p, Rim11p, Mrk1p, Ygk3p) are involved in control of Msn2p-dependent transcription of stress responsive genes and in protein degradation
YOL155C	FALSE	Verified	HPF1	HPF1	Haze-protective mannoprotein that reduces the particle size of aggregated proteins in white wines
YOL155W-A	FALSE	Uncharacterized	NA	NA	Identified by expression profiling and mass spectrometry
YOR008C-A	FALSE	Uncharacterized	NA	NA	Putative protein of unknown function, includes a potential transmembrane domain; deletion results in slightly lengthened telomeres
YOR037W	FALSE	Verified	CYC2	CYC2	Mitochondrial peripheral inner membrane protein, contains a FAD cofactor in a domain exposed in the intermembrane space; exhibits redox activity in vitro; likely participates in ligation of heme to acytochromes c and c1 (Cyc1p and Cyt1p)
YOR047C	FALSE	Verified	STD1	STD1,SFS3,MSN3	Protein involved in control of glucose-regulated gene expression; interacts with protein kinase Snf1p, glucose sensors Snf3p and Rgt2p, and TATA-binding protein Spt15p; acts as a regulator of the transcription factor Rgt1p
YOR131C	FALSE	Uncharacterized	NA	NA	Putative protein of unknown function; non-essential gene
YOR136W	FALSE	Verified	IDH2	IDH2	Subunit of mitochondrial NAD(%2B)-dependent isocitrate dehydrogenase, which catalyzes the oxidation of isocitrate to alpha-ketoglutarate in the TCA cycle; phosphorylated
YOR172W	FALSE	Verified	YRM1	YRM1	Zn2-Cys6 zinc-finger transcription factor that activates genes involved in multidrug resistance; paralog of Yrr1p, acting on an overlapping set of target genes
YOR177C	FALSE	Verified	MPC54	MPC54	Component of the meiotic outer plaque, a membrane-organizing center which is assembled on the cytoplasmic face of the spindle pole body during meiosis II and triggers the formation of the prospore membrane; potential Cdc28p substrate
YOR178C	FALSE	Verified	GAC1	GAC1	Regulatory subunit for Glc7p type-1 protein phosphatase (PP1), tethers Glc7p to Gsy2p glycogen synthase, binds Hsf1p heat shock transcription factor, required for induction of some HSF-regulated genes under heat shock
YOR188W	FALSE	Verified	MSB1	MSB1	Protein involved in positive regulation of both 1,3-beta-glucan synthesis and the Pkc1p-MAPK pathway, potential Cdc28p substrate; multicopy suppressor of temperature-sensitive mutations in CDC24 and CDC42, and of mutations in BEM4
YOR209C	FALSE	Verified	NPT1	NPT1	Nicotinate phosphoribosyltransferase, acts in the salvage pathway of NAD%2B biosynthesis; required for silencing at rDNA and telomeres and has a role in silencing at mating-type loci; localized to the nucleus
YOR255W	FALSE	Verified	OSW1	OSW1	Protein involved in sporulation; required for the construction of the outer spore wall layers; required for proper localization of Spo14p
YOR293C-A	FALSE	Uncharacterized	NA	NA	Identified by expression profiling and mass spectrometry
YOR313C	FALSE	Verified	SPS4	SPS4	Protein whose expression is induced during sporulation; not required for sporulation; heterologous expression in E. coli induces the SOS response that senses DNA damage
YOR321W	FALSE	Verified	PMT3	PMT3	Protein O-mannosyltransferase, transfers mannose residues from dolichyl phosphate-D-mannose to protein serine/threonine residues; acts in a complex with Pmt5p, can instead interact with Pmt1p in some conditions; target for new antifungals
YOR372C	FALSE	Verified	NDD1	NDD1	Transcriptional activator essential for nuclear division; localized to the nucleus; essential component of the mechanism that activates the expression of a set of late-S-phase-specific genes
YOR376W-A	FALSE	Uncharacterized	NA	NA	Putative protein of unknown function; identified by fungal homology and RT-PCR
YOR378W	FALSE	Uncharacterized	NA	NA	Putative protein of unknown function; belongs to the DHA2 family of drug%3AH%2B antiporters; YOR378W is not an essential gene
YPL010W	FALSE	Verified	RET3	RET3	Zeta subunit of the coatomer complex (COPI), which coats Golgi-derived transport vesicles; involved in retrograde transport between Golgi and ER
YPL039W	FALSE	Uncharacterized	NA	NA	Putative protein of unknown function; YPL039W is not an essential gene
YPL067C	FALSE	Uncharacterized	NA	NA	Putative protein of unknown function; green fluorescent protein (GFP)-fusion protein localizes to the cytoplasm; YPL067C is not an essential gene
YPL134C	FALSE	Verified	ODC1	ODC1	Mitochondrial inner membrane transporter, exports 2-oxoadipate and 2-oxoglutarate from the mitochondrial matrix to the cytosol for lysine and glutamate biosynthesis and lysine catabolism; suppresses, in multicopy, an fmc1 null mutation
YPL149W	FALSE	Verified	ATG5	ATG5,APG5	Conserved autophagy-related protein that undergoes conjugation with Atg12p and then associates with Atg16p to form a cytosolic complex essential for autophagosome formation
YPL156C	FALSE	Verified	PRM4	PRM4	Pheromone-regulated protein, predicted to have 1 transmembrane segment; transcriptionally regulated by Ste12p during mating and by Cat8p during the diauxic shift
YPL187W	FALSE	Verified	MF(ALPHA)1	MF(ALPHA)1	Mating pheromone alpha-factor, made by alpha cells; interacts with mating type a cells to induce cell cycle arrest and other responses leading to mating; also encoded by MF(ALPHA)2, although MF(ALPHA)1 produces most alpha-factor
YPL209C	FALSE	Verified	IPL1	IPL1,PAC15	Aurora kinase involved in regulating kinetochore-microtubule attachments; helps maintain condensed chromosomes during anaphase and early telophase; associates with Sli15p, which promotes Ipl1p association with mitotic spindle
YPL248C	FALSE	Verified	GAL4	GAL4,GAL81	DNA-binding transcription factor required for the activation of the GAL genes in response to galactose; repressed by Gal80p and activated by Gal3p
YPL256C	FALSE	Verified	CLN2	CLN2	G1 cyclin involved in regulation of the cell cycle; activates Cdc28p kinase to promote the G1 to S phase transition; late G1 specific expression depends on transcription factor complexes, MBF (Swi6p-Mbp1p) and SBF (Swi6p-Swi4p)
YPL278C	FALSE	Uncharacterized	NA	NA	Putative protein of unknown function; gene expression regulated by copper levels
YPR094W	FALSE	Verified	RDS3	RDS3	Zinc cluster protein involved in pre-mRNA splicing and cycloheximide resistance
YPR116W	FALSE	Uncharacterized	NA	NA	Putative protein of unknown function
YPR145C-A	FALSE	Uncharacterized	NA	NA	Putative protein of unknown function
YPR174C	FALSE	Uncharacterized	NA	NA	Protein of unknown function; green fluorescent protein (GFP)-fusion protein localizes to the nuclear periphery; potential Cdc28p substrate
YPR175W	FALSE	Verified	DPB2	DPB2	Second largest subunit of DNA polymerase II (DNA polymerase epsilon), required for normal yeast chromosomal replication; expression peaks at the G1/S phase boundary; potential Cdc28p substrate
YPR183W	FALSE	Verified	DPM1	DPM1,SED3	Dolichol phosphate mannose (Dol-P-Man) synthase of the ER membrane, catalyzes the formation of Dol-P-Man from Dol-P and GDP-Man; required for glycosyl phosphatidylinositol membrane anchoring, O mannosylation, and protein glycosylation
	* TRUE indicates one or more Xbp1 binding sites within 800 bp of Start codon, FALSE indicates no Xbp1 binding site
