# Supplementary material for: Xbp1 Directs Global Repression of Budding Yeast Transcription during the Transition to Quiescence and Is Important for the Longevity and Reversibility of the Quiescent State
Source: PLoS Genet. 2013 Oct 31;9(10):e1003854. doi: 10.1371/journal.pgen.1003854 (PMC3814307; doi:10.1371/journal.pgen.1003854)
Supplement: Table S3 — Next Generation RNA sequence data for Xbp1 targets. Data for all transcripts derepressed three-fold or more at one or more time point are provided. Open reading frame number and classification, and gene name are provided. TRUE indicates genes with Xbp1 binding sites within 800 base pairs of translational start sites. FALSE indicates indirect targets. For each target gene at each time point, the data for xbp1 and wild type cells are normalized and provided as a log base 2 value for xbp1/wild type. Rank is provided as an indicator of the likelihood that the genes are differentially expressed in the two strains at each time. (XLSX) [file pgen.1003854.s004.xlsx]

## Sheet: Sheet1
Supplementary Table S3 Xbp1 repressed genes and data
feature	Xbp1 binding site	orf_classification	gene	Alias	normalized XBP18	normalized WT8	XBP18.VS.WT8 log2FoldChange	XBP18.VS.WT8 rank	normalized XBP114	normalized WT14	XBP114.VS.WT14 log2FoldChange	XBP114.VS.WT14 rank	normalized XBP118	normalized WT18	XBP118.VS.WT18 log2FoldChange	XBP118.VS.WT18 rank	normalized XBP124	normalized WT24	XBP124.VS.WT24 log2FoldChange	XBP124.VS.WT24 rank	normalized XBP148	normalized WT48	XBP148.VS.WT48 log2FoldChange	XBP148.VS.WT48 rank	normalized XBP1wk1Q	normalized WTwk1Q	XBP1wk1Q.VS.WTwk1Q log2FoldChange	XBP1wk1Q.VS.WTwk1Q rank	Note
Q0045	FALSE	Verified	COX1	COX1,OXI3	2.74645	4.36928	-0.66983	4635	8.98776	4.00545	1.166	1213	28.0558	22.4553	0.321243	4734	52.9707	29.6013	0.839535	862	60.1767	28.2668	1.0901	1750	26	6	2.11548	517	Subunit I of cytochrome c oxidase, which is the terminal member of the mitochondrial inner membrane electron transport chain; one of three mitochondrially-encoded subunits
Q0085	FALSE	Verified	ATP6	ATP6,PHO1,OLI4,OLI2	0	0	NA	6248	0.99864	0	Inf	5901	0	1.0693	-Inf	5593	0	3.17156	-Inf	958	3.82074	1.04692	1.8677	2992	3	1	1.58496	3776	Mitochondrially encoded subunit 6 of the F0 sector of mitochondrial F1F0 ATP synthase, which is a large, evolutionarily conserved enzyme complex required for ATP synthesis
Q0105	FALSE	Verified	COB	COB,CYTB,COB1	1.83096	1.09232	0.745207	5878	5.99184	1.00136	2.58104	563	17.7687	4.27719	2.0546	840	17.9722	13.7434	0.387023	3666	19.1037	7.32842	1.38228	1701	54	20	1.43296	848	Cytochrome b, mitochondrially encoded subunit of the ubiquinol-cytochrome c reductase complex which includes Cobp, Rip1p, Cyt1p, Cor1p, Qcr2p, Qcr6p, Qcr7p, Qcr8p, Qcr9p, and Qcr10p
Q0250	FALSE	Verified	COX2	COX2,OXII,OXI1	4.57741	1.09232	2.06714	1636	11.9837	2.00272	2.58104	169	28.991	17.1088	0.760866	2824	56.7543	32.7728	0.79223	922	39.1626	6.28151	2.64029	374	26	8	1.70044	815	Subunit II of cytochrome c oxidase, which is the terminal member of the mitochondrial inner membrane electron transport chain; one of three mitochondrially-encoded subunits
Q0275	FALSE	Verified	COX3	COX3,OXI2	6.40838	8.73856	-0.447438	4179	16.9769	5.00681	1.76161	212	39.2781	27.8018	0.498548	3620	78.5101	43.3447	0.857023	655	50.6248	7.32842	2.78827	263	27	12	1.16993	1554	Subunit III of cytochrome c oxidase, which is the terminal member of the mitochondrial inner membrane electron transport chain; one of three mitochondrially-encoded subunits
YAL015C	TRUE	Verified	NTG1	NTG1,SCR1,FUN33	259.081	223.926	0.210386	929	784.931	550.749	0.511172	237	333.864	296.196	0.172708	4715	269.583	159.635	0.755949	483	270.317	91.0818	1.56942	642	98	51	0.942285	1519	DNA N-glycosylase and apurinic/apyrimidinic (AP) lyase involved in base excision repair, localizes to the nucleus and mitochondrion
YAL023C	TRUE	Verified	PMT2	PMT2,FUN25	4111.43	3944.37	0.0598457	2130	801.908	637.867	0.330181	731	1096.98	378.532	1.53505	143	1182.38	506.393	1.22337	127	1027.78	377.937	1.44331	693	4201	291	3.85164	36	Protein O-mannosyltransferase, transfers mannose residues from dolichyl phosphate-D-mannose to protein serine/threonine residues; acts in a complex with Pmt1p, can instead interact with Pmt5p in some conditions; target for new antifungals
YAL040C	TRUE	Verified	CLN3	CLN3,WHI1,FUN10,DAF1	1518.78	1539.08	-0.0191503	4741	534.273	264.359	1.01508	38	656.505	222.414	1.56156	109	700.916	365.787	0.938237	243	555.918	232.416	1.25816	955	106	207	-0.965567	1321	G1 cyclin involved in cell cycle progression; activates Cdc28p kinase to promote the G1 to S phase transition; plays a role in regulating transcription of the other G1 cyclins, CLN1 and CLN2; regulated by phosphorylation and proteolysis
YAL044W-A	FALSE	Uncharacterized	NA	NA	4.57741	0	Inf	490	8.98776	11.015	-0.293432	4653	9.35192	25.6632	-1.45636	1179	9.45905	8.45751	0.161463	5916	7.64148	6.28151	0.282742	5766	9	1	3.16993	625	Putative protein of unknown function; similar to S. pombe uvi31 which is a putative DNA repair protein
YAL062W	FALSE	Verified	GDH3	GDH3,FUN51	203.237	191.156	0.0884122	3526	9878.55	13474.3	-0.447841	524	15566.3	17809.2	-0.194196	4380	16605.4	16565.1	0.00350421	5869	18693	5383.25	1.79595	1312	23239	11794	0.978495	1668	NADP(%2B)-dependent glutamate dehydrogenase, synthesizes glutamate from ammonia and alpha-ketoglutarate; rate of alpha-ketoglutarate utilization differs from Gdh1p; expression regulated by nitrogen and carbon sources
YAL064C-A	FALSE	Uncharacterized	NA	YAL065C-A	30.2109	20.7541	0.541674	1559	40.9443	38.0517	0.105699	4902	38.3429	12.8316	1.57926	707	63.3757	45.4591	0.47936	1925	47.7592	42.9236	0.154008	5334	165	100	0.722466	2073	Putative protein of unknown function; YAL064C-A is not an essential gene
YAL065C	FALSE	Uncharacterized	NA	NA	10.0703	15.2925	-0.602716	2417	27.9619	26.0354	0.10299	5239	28.0558	5.34649	2.39163	334	39.728	30.6585	0.373872	2981	39.1626	28.2668	0.470369	3871	126	109	0.209096	4674	Putative protein of unknown function; has homology to FLO1; possible pseudogene
YAR015W	TRUE	Verified	ADE1	ADE1	729.639	783.194	-0.102186	1536	1104.5	930.265	0.247675	1262	1484.15	1892.66	-0.350777	3566	2743.13	2764.55	-0.0112227	5764	2050.78	717.139	1.51585	717	636	227	1.48633	515	N-succinyl-5-aminoimidazole-4-carboxamide ribotide (SAICAR) synthetase, required for 'de novo' purine nucleotide biosynthesis; red pigment accumulates in mutant cells deprived of adenine
YAR018C	FALSE	Verified	KIN3	KIN3,NPK1,FUN52	347.883	367.02	-0.0772544	3164	198.729	140.191	0.503416	374	197.326	178.573	0.144065	4992	341.472	98.3185	1.79623	40	197.723	34.5483	2.5168	163	84	32	1.39232	773	Nonessential protein kinase with unknown cellular role
YAR019C	TRUE	Verified	CDC15	CDC15,LYT1	286.546	292.742	-0.0308629	4915	740.991	559.761	0.404645	465	604.134	256.632	1.23517	304	539.166	370.016	0.543142	811	720.209	392.594	0.875378	1703	1165	356	1.71038	385	Protein kinase of the Mitotic Exit Network that is localized to the spindle pole bodies at late anaphase; promotes mitotic exit by directly switching on the kinase activity of Dbf2p
YAR027W	TRUE	Verified	UIP3	UIP3	611.542	561.453	0.123287	1301	1336.18	940.278	0.506955	229	918.359	1021.18	-0.153108	4950	935.5	830.95	0.170977	3476	2286.71	244.979	3.22255	43	460	127	1.85681	261	Putative integral membrane protein of unknown function; interacts with Ulp1p at the nuclear periphery; member of DUP240 gene family
YAR028W	TRUE	Uncharacterized	NA	NA	344.221	370.297	-0.105345	2344	301.589	285.388	0.0796609	4186	123.445	139.009	-0.171304	4857	113.509	58.1454	0.965066	406	99.3392	27.2199	1.8677	590	41	19	1.10962	1469	Putative integral membrane protein, member of DUP240 gene family; GFP-fusion protein is induced in response to the DNA-damaging agent MMS
YAR029W	TRUE	Uncharacterized	NA	NA	30.2109	28.4003	0.0891618	5431	8.98776	11.015	-0.293432	4654	2.80558	7.48509	-1.41572	2792	7.56724	4.22875	0.839535	2907	6.68629	1.04692	2.67506	1329	11	2	2.45943	751	Member of DUP240 gene family but contains no transmembrane domains; green fluorescent protein (GFP)-fusion protein localizes to the cytoplasm in a punctate pattern
YAR035C-A	FALSE	Uncharacterized	NA	NA	1.83096	0	Inf	3194	23.9674	27.0368	-0.173851	4519	4.67596	10.693	-1.19333	2744	7.56724	10.5719	-0.482393	3777	8.59666	6.28151	0.452667	4941	6	1	2.58496	1265	Putative protein of unknown function; identified by gene-trapping, microarray-based expression analysis, and genome-wide homology searching
YAR035W	TRUE	Verified	YAT1	YAT1	140.984	125.617	0.166504	2452	16132	23145.5	-0.520801	406	8802.03	6996.42	0.331219	3383	13827.2	11226.3	0.300633	2661	14969.7	4068.32	1.87954	1140	1829	1042	0.8117	1899	Outer mitochondrial carnitine acetyltransferase, minor ethanol-inducible enzyme involved in transport of activated acyl groups from the cytoplasm into the mitochondrial matrix; phosphorylated
YAR064W	TRUE	Uncharacterized	NA	NA	20.1406	27.308	-0.439217	2320	3.99456	5.00681	-0.325854	5805	5.61115	8.55439	-0.608367	4651	7.56724	2.11438	1.83954	1024	1.91037	2.09384	-0.132296	6067	6	12	-1	2609	Putative protein of unknown function
YAR066W	FALSE	Uncharacterized	NA	NA	15.5632	9.83088	0.662745	2127	3.99456	5.00681	-0.325854	5806	7.48154	2.1386	1.80667	2239	25.5394	9.51469	1.4245	516	54.4455	12.563	2.11563	552	26	13	1	1959	Putative GPI protein
YAR068W	FALSE	Uncharacterized	NA	NA	29.2954	19.6618	0.575282	1445	14.9796	17.0231	-0.184498	4907	22.4446	11.7623	0.932201	2569	81.3479	24.3153	1.74224	136	125.129	21.9853	2.50881	220	70	40	0.807355	2039	Fungal-specific protein of unknown function; induced in respiratory-deficient cells
YAR068W	FALSE	Uncharacterized	NA	NA	29.2954	19.6618	0.575282	1445	14.9796	17.0231	-0.184498	4907	22.4446	11.7623	0.932201	2569	81.3479	24.3153	1.74224	136	125.129	21.9853	2.50881	220	70	40	0.807355	2039	Fungal-specific protein of unknown function; induced in respiratory-deficient cells
YBL009W	TRUE	Verified	ALK2	ALK2	785.484	773.363	0.0224357	4753	153.791	163.222	-0.0858673	4301	437.67	233.107	0.90885	782	578.894	219.895	1.39648	78	494.786	52.3459	3.24066	38	657	117	2.48938	110	Protein kinase; accumulation and phosphorylation are periodic during the cell cycle; phosphorylated in response to DNA damage; contains characteristic motifs for degradation via the APC pathway; similar to Alk1p and to mammalian haspins
YBL013W	TRUE	Verified	FMT1	FMT1	52.1825	61.17	-0.229257	2869	76.8953	92.1253	-0.260701	2210	62.6579	13.9009	2.17232	142	45.4035	39.116	0.215044	4083	38.2074	32.4544	0.235436	4989	43	26	0.725825	2522	Methionyl-tRNA formyltransferase, catalyzes the formylation of initiator Met-tRNA in mitochondria; potential Cdc28p substrate
YBL015W	TRUE	Verified	ACH1	ACH1	334.151	334.25	-0.000427741	5886	45285.3	52162.9	-0.20398	2579	28327.9	23574.8	0.264977	3704	31421.1	30721.9	0.0324658	5514	26803.4	1566.19	4.09709	196	1152	632	0.866144	1648	Acetyl-coA hydrolase, primarily localized to mitochondria; phosphorylated; required for acetate utilization and for diploid pseudohyphal growth
YBL016W	TRUE	Verified	FUS3	FUS3,DAC2	1094	1115.26	-0.0277648	4304	1180.39	1113.51	0.0841475	3882	666.792	583.837	0.191671	4622	806.857	834.122	-0.0479442	5146	1356.36	285.809	2.24662	178	282	190	0.569696	2631	Mitogen-activated serine/threonine protein kinase involved in mating; phosphoactivatd by Ste7p; substrates include Ste12p, Far1p, Bni1p, Sst2p; inhibits invasive growth during mating by phosphorylating Tec1p, promoting its degradation
YBL017C	TRUE	Verified	PEP1	PEP1,VPT1,VPS10	1885.89	1790.31	0.0750359	1879	2713.31	2843.87	-0.0678021	4287	1458.9	927.082	0.654112	1917	1683.71	1564.64	0.105815	4386	2962.98	986.196	1.5871	747	1869	1263	0.565412	2847	Type I transmembrane sorting receptor for multiple vacuolar hydrolases; cycles between the late-Golgi and prevacuolar endosome-like compartments
YBL021C	TRUE	Verified	HAP3	HAP3	194.082	205.356	-0.0814609	3677	382.479	394.536	-0.0447769	4888	174.881	235.246	-0.427795	2874	135.264	104.662	0.37005	2064	92.6529	73.2842	0.338334	4164	386	86	2.16619	172	Subunit of the heme-activated, glucose-repressed Hap2p/3p/4p/5p CCAAT-binding complex, a transcriptional activator and global regulator of respiratory gene expression; contains sequences contributing to both complex assembly and DNA binding
YBL030C	FALSE	Verified	PET9	PET9,OP1,ANC2,AAC2	4990.29	5260.62	-0.076107	1349	23745.7	22409.5	0.0835561	4290	10949.2	12401.7	-0.179711	4529	7416.84	6986.96	0.086141	4796	5417.81	1329.59	2.02673	555	1554	2588	-0.735851	2197	Major ADP/ATP carrier of the mitochondrial inner membrane, exchanges cytosolic ADP for mitochondrially synthesized ATP; phosphorylated; required for viability in many common lab strains carrying a mutation in the polymorphic SAL1 gene
YBL031W	FALSE	Verified	SHE1	SHE1	187.674	195.525	-0.0591282	4297	15.9782	22.03	-0.463357	2279	41.1485	24.5939	0.74254	2563	37.8362	9.51469	1.99154	198	10.507	5.23459	1.00521	3043	17	11	0.628031	3473	Cytoskeletal protein of unknown function; overexpression causes growth arrest
YBL040C	TRUE	Verified	ERD2	ERD2	632.598	611.7	0.0484663	3669	368.498	290.395	0.343642	745	210.418	281.226	-0.418468	2900	217.558	158.578	0.456207	1348	373.477	124.583	1.58391	596	332	141	1.23549	785	HDEL receptor, an integral membrane protein that binds to the HDEL motif in proteins destined for retention in the endoplasmic reticulum; has a role in maintenance of normal levels of ER-resident proteins
YBL041W	TRUE	Verified	PRE7	PRE7,PRS3	1312.8	1271.46	0.0461614	3334	1420.07	1118.52	0.344367	638	1380.34	1444.62	-0.0656649	5524	1347.92	1100.53	0.292527	2283	2290.53	1523.27	0.588517	3012	1574	324	2.28037	174	20S proteasome beta-type subunit
YBL045C	TRUE	Verified	COR1	COR1,QCR1	1451.95	1638.48	-0.174362	236	18934.2	16316.2	0.214692	2185	9416.45	7325.77	0.362204	3150	7393.2	5670.76	0.382657	2062	4115.89	1198.72	1.77971	659	1573	769	1.03246	1290	Core subunit of the ubiquinol-cytochrome c reductase complex (bc1 complex), which is a component of the mitochondrial inner membrane electron transport chain
YBL055C	TRUE	Verified	NA	Tat-D	685.696	712.193	-0.0546988	3307	336.542	265.361	0.342831	760	219.77	233.107	-0.0849973	5367	296.068	173.379	0.772002	445	552.097	166.46	1.72975	459	469	243	0.948632	1339	3'--%3E5' exonuclease and endonuclease with a possible role in apoptosis; has similarity to mammalian and C. elegans apoptotic nucleases
YBL063W	TRUE	Verified	KIP1	KIP1,CIN9	400.066	341.896	0.226678	420	109.85	95.1293	0.207578	2680	202.937	56.6728	1.8403	62	331.067	178.665	0.889867	320	213.006	279.527	-0.392092	3687	396	128	1.62936	394	Kinesin-related motor protein required for mitotic spindle assembly and chromosome segregation; functionally redundant with Cin8p
YBL068W	TRUE	Verified	PRS4	PRS4	1079.35	1161.14	-0.10537	1185	570.224	508.692	0.164737	2467	441.411	500.432	-0.181052	4678	466.331	333.014	0.485771	1031	700.151	132.959	2.39669	117	223	64	1.8009	300	5-phospho-ribosyl-1(alpha)-pyrophosphate synthetase, involved in nucleotide, histidine, and tryptophan biosynthesis; one of five related enzymes, which are active as heteromultimeric complexes
YBL081W	TRUE	Uncharacterized	NA	NA	1274.35	1258.35	0.0182259	4848	101.861	63.0858	0.69122	292	156.177	47.0491	1.73094	105	194.856	81.4035	1.25925	170	105.07	65.9558	0.671784	2769	331	37	3.16123	49	Non-essential protein of unknown function
YBL082C	TRUE	Verified	ALG3	ALG3,RHK1	468.727	471.882	-0.00968005	5585	173.763	140.191	0.309735	1222	185.168	130.454	0.505289	2513	156.074	86.6894	0.848306	456	122.264	63.862	0.936967	1878	264	57	2.2115	168	Dolichol-P-Man dependent alpha(1-3) mannosyltransferase, involved in the synthesis of dolichol-linked oligosaccharide donor for N-linked glycosylation of proteins
YBL084C	FALSE	Verified	CDC27	CDC27,SNB1,APC3	432.108	435.836	-0.0123944	5476	696.052	576.784	0.271164	1141	512.485	206.375	1.31225	219	513.627	378.473	0.440528	1193	1046.88	1417.53	-0.437276	3498	11690	2529	2.20864	262	Subunit of the Anaphase-Promoting Complex/Cyclosome (APC/C), which is a ubiquitin-protein ligase required for degradation of anaphase inhibitors, including mitotic cyclins, during the metaphase/anaphase transition
YBL095W	TRUE	Uncharacterized	NA	NA	39.3657	24.0311	0.712041	618	94.8708	70.0953	0.436647	917	92.584	72.7123	0.348564	3813	68.1052	48.6307	0.485898	1830	63.9974	41.8767	0.611865	3173	67	23	1.54253	668	Putative protein of unknown function; the authentic, non-tagged protein is detected in highly purified mitochondria in high-throughput studies
YBL099W	TRUE	Verified	ATP1	ATP1	2649.41	2790.88	-0.0750509	1676	18466.9	16626.6	0.151445	3067	10784.6	12792	-0.246266	3984	9034.34	7878.17	0.197559	3596	6941.33	1521.17	2.19003	524	841	724	0.216116	4601	Alpha subunit of the F1 sector of mitochondrial F1F0 ATP synthase, which is a large, evolutionarily conserved enzyme complex required for ATP synthesis; phosphorylated
YBL100W-C	FALSE	Uncharacterized	NA	YBL101W-C	9.15482	7.64624	0.259781	5332	19.9728	20.0272	-0.0039257	5917	12.1575	13.9009	-0.19333	5687	17.0263	5.28594	1.68753	528	5.73111	8.37534	-0.547333	4594	22	8	1.45943	1190	Putative protein of unknown function; identified by gene-trapping, microarray-based expression analysis, and genome-wide homology searching
YBL111C	TRUE	Uncharacterized	NA	NA	52.1825	31.6773	0.720116	365	40.9443	43.0585	-0.0726385	5312	51.4356	7.48509	2.78067	74	57.7002	42.2875	0.448345	2203	64.9526	41.8767	0.633239	3085	76	72	0.0780025	5619	Helicase-like protein encoded within the telomeric Y' element
YBL112C	FALSE	Uncharacterized	NA	NA	2.74645	5.4616	-0.991758	3071	7.98912	4.00545	0.996074	1834	5.61115	1.0693	2.39163	2078	1.89181	8.45751	-2.16046	667	4.77592	6.28151	-0.39533	5453	18	9	1	2220	Putative protein of unknown function; YBL112C is contained within TEL02L
YBR004C	TRUE	Verified	GPI18	GPI18,FMP44	819.357	815.963	0.00598689	5654	448.39	344.468	0.380381	580	550.828	356.076	0.629416	1825	908.069	692.458	0.391075	1472	1641.01	556.96	1.55894	625	1599	669	1.25709	870	Functional ortholog of human PIG-V, which is a mannosyltransferase that transfers the second mannose in glycosylphosphatidylinositol biosynthesis; the authentic, non-tagged protein was localized to mitochondria
YBR005W	TRUE	Verified	RCR1	RCR1	1187.38	1223.4	-0.0431128	3492	734.999	801.089	-0.12422	3074	862.247	1069.3	-0.310491	3827	1596.69	1523.41	0.0677799	4903	5407.3	957.93	2.49692	274	1892	1401	0.433455	3462	Protein of the ER membrane involved in cell wall chitin deposition; may function in the endosomal-vacuolar trafficking pathway, helping determine whether plasma membrane proteins are degraded or routed to the plasma membrane
YBR023C	TRUE	Verified	CHS3	CHS3,KTI2,DIT101,CSD2,CAL1	1957.3	1829.64	0.0973082	1175	566.229	579.788	-0.0341403	5086	715.422	302.612	1.24133	311	796.452	433.447	0.877732	284	694.419	323.498	1.10205	1202	1001	296	1.75777	341	Chitin synthase III, catalyzes the transfer of N-acetylglucosamine (GlcNAc) to chitin; required for synthesis of the majority of cell wall chitin, the chitin ring during bud emergence, and spore wall chitosan
YBR024W	TRUE	Verified	SCO2	SCO2	133.66	139.817	-0.064968	4454	1100.5	847.152	0.377469	523	444.216	322.928	0.460049	2658	310.257	210.38	0.560463	850	441.295	202.055	1.127	1186	228	74	1.62344	412	Protein anchored to the mitochondrial inner membrane, similar to Sco1p and may have a redundant function with Sco1p in delivery of copper to cytochrome c oxidase; interacts with Cox2p
YBR038W	TRUE	Verified	CHS2	CHS2	1156.25	1166.6	-0.0128496	5166	415.434	364.496	0.188719	2122	695.783	327.205	1.08844	495	1250.49	339.357	1.88161	22	509.114	137.146	1.89227	352	110	136	-0.306103	4092	Chitin synthase II, requires activation from zymogenic form in order to catalyze the transfer of N-acetylglucosamine (GlcNAc) to chitin; required for the synthesis of chitin in the primary septum during cytokinesis
YBR039W	FALSE	Verified	ATP3	ATP3	1401.6	1458.25	-0.057158	2772	9327.3	8711.84	0.0984814	3846	6008.61	8382.23	-0.480303	2420	5615.84	4956.1	0.180297	3709	3455.86	1106.59	1.64292	738	811	1243	-0.616052	2563	Gamma subunit of the F1 sector of mitochondrial F1F0 ATP synthase, which is a large, evolutionarily conserved enzyme complex required for ATP synthesis
YBR050C	TRUE	Verified	REG2	REG2	13.7322	7.64624	0.844743	1645	2441.68	2678.64	-0.13363	2914	1515.95	1785.73	-0.236294	4373	2394.09	2209.52	0.11574	4326	2813.97	840.675	1.74299	576	1984	883	1.16793	1051	Regulatory subunit of the Glc7p type-1 protein phosphatase; involved with Reg1p, Glc7p, and Snf1p in regulation of glucose-repressible genes, also involved in glucose-induced proteolysis of maltose permease
YBR052C	TRUE	Verified	RFS1	RFS1	398.235	415.082	-0.0597766	3598	3701.96	2505.41	0.563245	192	1295.24	1345.18	-0.0545759	5658	857.936	416.532	1.04244	186	968.558	118.302	3.03337	46	339	70	2.27586	144	Protein of unknown function; member of a flavodoxin-like fold protein family that includes Pst2p and Ycp4p; green fluorescent protein (GFP)-fusion protein localizes to the cytoplasm in a punctate pattern
YBR054W	TRUE	Verified	YRO2	YRO2	342.39	553.807	-0.69374	8	28565.1	26585.1	0.103634	3974	11703	10698.3	0.129492	4958	8321.13	9915.37	-0.252887	3076	9206.07	1314.93	2.8076	293	100	142	-0.505891	3002	Putative protein of unknown function; the authentic, non-tagged protein is detected in a phosphorylated state in highly purified mitochondria in high-throughput studies; transcriptionally regulated by Haa1p
YBR066C	TRUE	Verified	NRG2	NRG2	259.081	334.25	-0.367522	106	32.9551	39.0531	-0.244934	3304	127.186	213.86	-0.749723	1305	149.453	176.55	-0.240388	3004	437.475	51.299	3.0922	48	61	82	-0.426815	3539	Transcriptional repressor that mediates glucose repression and negatively regulates filamentous growth; has similarity to Nrg1p
YBR071W	FALSE	Uncharacterized	NA	NA	722.315	825.794	-0.193153	277	645.122	713.971	-0.146294	2719	1607.6	1103.52	0.542797	2459	2024.24	1346.86	0.587781	821	2348.8	569.523	2.0441	321	867	1374	-0.664278	2386	Putative protein of unknown function; (GFP)-fusion and epitope-tagged proteins localize to the cytoplasm; mRNA expression may be regulated by the cell cycle and/or cell wall stress
YBR078W	FALSE	Verified	ECM33	ECM33	12462.5	12369.4	0.0108088	4885	3739.91	2861.89	0.386034	551	6292.91	4067.61	0.629545	1732	8574.63	3330.14	1.36449	164	9748.62	964.211	3.33778	157	5264	3186	0.724413	2375	GPI-anchored protein of unknown function, has a possible role in apical bud growth; GPI-anchoring on the plasma membrane crucial to function; phosphorylated in mitochondria; similar to Sps2p and Pst1p
YBR085W	TRUE	Verified	AAC3	AAC3,ANC3	138.238	114.694	0.269367	1114	8.98776	3.00408	1.58104	686	1.87038	4.27719	-1.19333	4225	1.89181	0	Inf	2640	2.86555	2.09384	0.452667	6074	12	3	2	1006	Mitochondrial inner membrane ADP/ATP translocator, exchanges cytosolic ADP for mitochondrially synthesized ATP; expressed under anaerobic conditions; similar to Pet9p and Aac1p; has roles in maintenance of viability and in respiration
YBR093C	TRUE	Verified	PHO5	PHO5	1210.27	1486.65	-0.296737	35	286.61	374.509	-0.385913	573	1871.32	2276.54	-0.282785	4036	1596.69	2007.6	-0.33039	2115	4569.6	965.258	2.24308	370	496	500	-0.011588	5908	Repressible acid phosphatase (1 of 3) that also mediates extracellular nucleotide-derived phosphate hydrolysis; secretory pathway derived cell surface glycoprotein; induced by phosphate starvation and coordinately regulated by PHO4 and PHO2
YBR121C	TRUE	Verified	GRS1	GRS1	5981.76	6007.76	-0.00625772	5409	1407.08	1140.55	0.302978	847	1629.11	1803.91	-0.147045	5005	1841.68	1346.86	0.451423	1312	2209.34	741.218	1.57565	670	720	478	0.590986	2585	Cytoplasmic and mitochondrial glycyl-tRNA synthase that ligates glycine to the cognate anticodon bearing tRNA; transcription termination factor that may interact with the 3'-end of pre-mRNA to promote 3'-end formation
YBR132C	TRUE	Verified	AGP2	AGP2	66.8302	67.7239	-0.0191643	5898	2648.39	2101.86	0.333453	714	1140.93	751.717	0.601955	2117	1267.51	829.893	0.611004	672	1698.32	454.362	1.90219	356	1408	291	2.27456	169	High affinity polyamine permease, preferentially uses spermidine over putrescine; expression is down-regulated by osmotic stress; plasma membrane carnitine transporter, also functions as a low-affinity amino acid permease
YBR137W	FALSE	Uncharacterized	NA	NA	232.532	246.864	-0.0862868	3352	835.862	783.065	0.0941333	3700	545.217	777.38	-0.511789	2499	380.254	358.387	0.0854456	4621	527.262	183.211	1.52502	629	441	171	1.36678	629	Protein of unknown function; localized to the cytoplasm; binds to Replication Protein A (RPA); YBR137W is not an essential gene
YBR162C	TRUE	Verified	TOS1	TOS1	7293.65	7189.65	0.020718	4176	790.923	660.899	0.259109	1208	2044.33	1090.68	0.906394	986	3591.6	1011.73	1.8278	46	2170.18	360.14	2.59119	104	4134	2469	0.743612	2253	Covalently-bound cell wall protein of unknown function; identified as a cell cycle regulated SBF target gene; deletion mutants are highly resistant to treatment with beta-1,3-glucanase; has sequence similarity to YJL171C
YBR177C	TRUE	Verified	EHT1	EHT1	1098.58	1286.75	-0.228098	99	3624.07	2776.78	0.384199	553	2115.41	1163.4	0.86259	1089	1548.45	737.917	1.06929	195	1516.83	101.551	3.90079	15	201	74	1.4416	580	Acyl-coenzymeA%3Aethanol O-acyltransferase that plays a minor role in medium-chain fatty acid ethyl ester biosynthesis; contains esterase activity; localizes to lipid particles and the mitochondrial outer membrane
YBR182C	TRUE	Verified	SMP1	SMP1	181.265	265.434	-0.550248	41	78.8926	81.1103	-0.039995	5461	139.344	64.1579	1.11895	592	134.319	80.3463	0.741355	646	413.595	78.5188	2.39711	143	943	74	3.67166	24	Putative transcription factor involved in regulating the response to osmotic stress; member of the MADS-box family of transcription factors
YBR182C-A	FALSE	Uncharacterized	NA	NA	5.49289	7.64624	-0.477185	4279	1.99728	2.00272	-0.0039257	5935	3.74077	1.0693	1.80667	3554	4.72953	1.05719	2.16146	1406	2.86555	1.04692	1.45267	4209	25	4	2.64386	307	Putative protein of unknown function; identified by gene-trapping, microarray-based expression analysis, and genome-wide homology searching
YBR200W-A	FALSE	Uncharacterized	NA	NA	0.915482	1.09232	-0.254793	5901	0.99864	1.00136	-0.0039257	5937	8.41673	6.41579	0.391633	5312	3.78362	11.6291	-1.6199	768	21.9693	4.18767	2.39127	652	50	35	0.514573	3305	Putative protein of unknown function; identified by fungal homology and RT-PCR
YBR201C-A	TRUE	Uncharacterized	NA	NA	52.1825	45.8775	0.18578	3623	616.161	611.832	0.0101724	5630	1031.52	647.995	0.670713	1783	2107.48	1116.39	0.916675	314	4389.07	291.043	3.91461	32	1423	102	3.80229	22	Putative protein of unknown function
YBR212W	FALSE	Verified	NGR1	NGR1,RBP1	884.356	876.041	0.0136284	5196	3249.58	3174.32	0.0338057	5055	2978.59	1020.11	1.5459	158	3101.62	2928.41	0.0829053	4766	4657.48	7448.82	-0.677462	3278	11827	10005	0.241363	4626	RNA binding protein that negatively regulates growth rate; interacts with the 3' UTR of the mitochondrial porin (POR1) mRNA and enhances its degradation; overexpression impairs mitochondrial function; expressed in stationary phase
YBR218C	FALSE	Verified	PYC2	PYC2	3475.17	3692.04	-0.0873358	1151	5299.78	4463.07	0.247898	1476	2629.76	1765.41	0.574927	2231	2004.37	1538.21	0.3819	1707	4046.16	1109.73	1.86634	582	1604	876	0.872671	1678	Pyruvate carboxylase isoform, cytoplasmic enzyme that converts pyruvate to oxaloacetate; highly similar to isoform Pyc1p but differentially regulated; mutations in the human homolog are associated with lactic acidosis
YBR244W	TRUE	Verified	GPX2	GPX2,AMI1	129.998	109.232	0.251098	1387	60.9171	56.0762	0.119457	4428	34.6021	80.1974	-1.2127	711	57.7002	45.4591	0.344008	2870	94.5633	63.862	0.566323	3209	1193	82	3.86283	17	Phospholipid hydroperoxide glutathione peroxidase induced by glucose starvation that protects cells from phospholipid hydroperoxides and nonphospholipid peroxides during oxidative stress
YBR260C	FALSE	Verified	RGD1	RGD1	507.177	543.976	-0.101052	1951	454.381	400.545	0.181941	2212	334.799	268.394	0.318942	3587	300.798	288.612	0.0596611	5039	550.187	471.113	0.223848	4563	837	256	1.70908	361	GTPase-activating protein (RhoGAP) for Rho3p and Rho4p, possibly involved in control of actin cytoskeleton organization
YBR284W	FALSE	Uncharacterized	NA	NA	59.5063	48.0621	0.308144	2074	233.682	117.159	0.996074	55	93.5192	80.1974	0.221708	4633	86.0774	68.7172	0.324962	2683	806.176	128.771	2.64629	84	367	168	1.12732	954	Putative protein of unknown function; YBR284W is not an essential gene; null mutant exhibits decreased resistance to rapamycin and wortmannin
YBR289W	FALSE	Verified	SNF5	SNF5,TYE4,SWI10,HAF4	633.514	621.53	0.0275508	4589	450.387	480.654	-0.0938327	3792	576.078	194.612	1.56566	98	582.678	594.14	-0.0281045	5527	438.43	658.511	-0.586862	2749	248	441	-0.830439	1638	Subunit of the SWI/SNF chromatin remodeling complex involved in transcriptional regulation; functions interdependently in transcriptional activation with Snf2p and Snf6p
YBR294W	TRUE	Verified	SUL1	SUL1,SFP2	248.096	257.788	-0.0552866	4153	824.877	987.342	-0.259372	1188	281.493	218.137	0.367864	3256	323.5	320.328	0.0142139	5759	473.772	1135.91	-1.26158	944	12113	1065	3.50763	63	High affinity sulfate permease; sulfate uptake is mediated by specific sulfate transporters Sul1p and Sul2p, which control the concentration of endogenous activated sulfate intermediates
YBR299W	FALSE	Verified	MAL32	MAL32,MALS,MAL3S	5.49289	16.3848	-1.57672	275	64.9116	33.0449	0.974048	181	39.2781	41.7027	-0.0864148	5733	30.269	13.7434	1.1391	693	31.5211	9.42226	1.74217	1006	69	14	2.30117	233	Maltase (alpha-D-glucosidase), inducible protein involved in maltose catabolism; encoded in the MAL3 complex locus; functional in genomic reference strain S288C
YBR302C	TRUE	Verified	COS2	COS2	384.503	346.266	0.151114	1282	605.176	380.517	0.669393	118	464.791	338.968	0.455433	2695	424.711	190.294	1.15825	154	1113.75	166.46	2.74217	72	915	72	3.6677	23	Protein of unknown function, member of the DUP380 subfamily of conserved, often subtelomerically-encoded proteins
YCL005W-A	FALSE	Verified	VMA9	VMA9,LDB10,CWH36	38.4503	32.7696	0.230634	3541	22.9687	15.0204	0.612746	1454	13.0927	36.3562	-1.47344	859	12.2968	16.915	-0.460025	3328	13.3726	7.32842	0.867704	3177	6	2	1.58496	2301	Vacuolar H%2B ATPase subunit e of the V-ATPase V0 subcomplex; essential for vacuolar acidification; interacts with the V-ATPase assembly factor Vma21p in the ER; involved in V0 biogenesis
YCL014W	FALSE	Verified	BUD3	BUD3,YCL012W	802.878	867.303	-0.111355	1229	344.531	339.462	0.0213854	5434	479.754	361.423	0.408606	3029	691.457	389.045	0.829701	324	735.492	497.286	0.564635	2833	862	296	1.54209	489	Protein involved in bud-site selection and required for axial budding pattern; localizes with septins to bud neck in mitosis and may constitute an axial landmark for next round of budding
YCL021W-A	TRUE	Uncharacterized	NA	NA	64.9992	56.8007	0.194515	3232	10.985	8.01089	0.455506	3531	13.0927	13.9009	-0.0864148	6036	16.0804	9.51469	0.757073	2086	18.1485	8.37534	1.11563	2283	21	1	4.39232	134	Putative protein of unknown function
YCL024W	FALSE	Verified	KCC4	KCC4	346.968	355.004	-0.0330344	4713	191.739	207.282	-0.11245	3658	217.9	44.9105	2.27854	16	193.911	133.206	0.541736	1041	90.7426	128.771	-0.504955	3343	189	171	0.14439	5084	Protein kinase of the bud neck involved in the septin checkpoint, associates with septin proteins, negatively regulates Swe1p by phosphorylation, shows structural homology to bud neck kinases Gin4p and Hsl1p
YCL026C-B	FALSE	Uncharacterized	HBN1	HBN1,YCL027C-A	16.4787	15.2925	0.107778	5757	179.755	59.0803	1.60528	15	67.3338	34.2176	0.976595	1335	67.1593	7.40032	3.18193	31	79.2804	12.563	2.65778	233	84	4	4.39232	37	Putative protein of unknown function; similar to bacterial nitroreductases; green fluorescent protein (GFP)-fusion protein localizes to the cytoplasm and nucleus
YCL027W	FALSE	Verified	FUS1	FUS1	100.703	138.725	-0.462118	238	105.856	81.1103	0.384145	1114	67.3338	67.3658	-0.000684878	6037	39.728	31.7156	0.324962	3325	50.6248	49.2051	0.0410356	5995	76	26	1.54749	638	Membrane protein localized to the shmoo tip, required for cell fusion; expression regulated by mating pheromone; proposed to coordinate signaling, fusion, and polarization events required for fusion; potential Cdc28p substrate
YCL029C	FALSE	Verified	BIK1	BIK1,PAC14,ARM5	557.529	515.575	0.112863	1623	283.614	272.37	0.0583586	4666	269.335	182.85	0.558743	2109	288.501	186.065	0.632769	683	291.331	246.026	0.243853	4487	311	103	1.59427	424	Microtubule-associated protein, component of the interface between microtubules and kinetochore, involved in sister chromatid separation; essential in polyploid cells but not in haploid or diploid cells; ortholog of mammalian CLIP-170
YCL037C	TRUE	Verified	SRO9	SRO9	85.1398	76.4624	0.155083	3372	9.9864	6.00817	0.73304	2268	18.7038	26.7325	-0.515258	3882	37.8362	65.5457	-0.792733	837	258.855	72.2373	1.84133	439	30	52	-0.793549	2185	Cytoplasmic RNA-binding protein that associates with translating ribosomes; involved in heme regulation of Hap1p as a component of the HMC complex, also involved in the organization of actin filaments; contains a La motif
YCL057C-A	FALSE	Uncharacterized	NA	NA	316.757	342.989	-0.114785	2182	2016.25	1733.36	0.218109	1589	1070.8	1318.45	-0.300155	3926	774.696	612.112	0.339835	1765	592.215	202.055	1.55137	597	659	139	2.24519	150	Putative protein of unknown function; the authentic, non-tagged protein is detected in highly purified mitochondria in high-throughput studies
YCL063W	FALSE	Verified	VAC17	VAC17,YCL062W	542.881	535.237	0.0204578	5032	133.818	129.176	0.0509362	5056	155.242	88.7518	0.80667	1258	231.747	70.8316	1.71008	57	79.2804	95.2695	-0.265051	4565	121	78	0.633461	2472	Protein involved in vacuole inheritance; acts as a vacuole-specific receptor for myosin Myo2p
YCR002C	TRUE	Verified	CDC10	CDC10	925.552	848.733	0.125004	918	842.852	448.61	0.909819	46	754.7	563.52	0.421436	3035	736.86	290.727	1.34173	93	737.403	114.114	2.69198	80	308	54	2.5119	108	Component of the septin ring of the mother-bud neck that is required for cytokinesis; septins recruit proteins to the neck and can act as a barrier to diffusion at the membrane, and they comprise the 10nm filaments seen with EM
YCR005C	TRUE	Verified	CIT2	CIT2	1022.59	956.873	0.0958339	1494	19833	25059.1	-0.33743	1137	20945.5	19504	0.10287	5114	36285.9	33306.7	0.123595	4302	39938.2	5473.29	2.86729	681	5465	4328	0.336521	4098	Citrate synthase, catalyzes the condensation of acetyl coenzyme A and oxaloacetate to form citrate, peroxisomal isozyme involved in glyoxylate cycle; expression is controlled by Rtg1p and Rtg2p transcription factors
YCR007C	FALSE	Uncharacterized	NA	NA	116.266	117.971	-0.0209954	5675	176.759	212.289	-0.264241	1471	174.881	230.969	-0.401323	3063	299.852	514.851	-0.779904	379	1524.48	354.905	2.10281	232	1274	1661	-0.382687	3713	Putative integral membrane protein, member of DUP240 gene family; YCR007C is not an essential gene
YCR012W	TRUE	Verified	PGK1	PGK1	14948	15537.2	-0.0557717	1548	10315	8516.58	0.276392	1371	10904.3	14271.9	-0.388278	2872	9020.15	12814.2	-0.506517	1380	10935	3490.42	1.64747	1243	57	509	-3.15863	46	3-phosphoglycerate kinase, catalyzes transfer of high-energy phosphoryl groups from the acyl phosphate of 1,3-bisphosphoglycerate to ADP to produce ATP; key enzyme in glycolysis and gluconeogenesis
YCR017C	TRUE	Verified	CWH43	CWH43	1683.57	1637.39	0.0401285	3536	2515.58	1913.6	0.394598	480	2436.18	1378.33	0.821701	1227	2470.7	1356.37	0.865169	373	3030.8	1047.96	1.53211	833	5912	615	3.26499	72	Putative sensor/transporter protein involved in cell wall biogenesis; contains 14-16 transmembrane segments and several putative glycosylation and phosphorylation sites; null mutation is synthetically lethal with pkc1 deletion
YCR021C	TRUE	Verified	HSP30	HSP30,YRO1	1553.57	2161.7	-0.476578	7	91577.3	86186.2	0.0875338	4347	31791.9	28643.3	0.15046	4673	13895.3	12154.5	0.193112	3635	12618.9	1487.67	3.08447	280	107	100	0.0976108	5446	Hydrophobic plasma membrane localized, stress-responsive protein that negatively regulates the H(%2B)-ATPase Pma1p; induced by heat shock, ethanol treatment, weak organic acid, glucose limitation, and entry into stationary phase
YCR033W	TRUE	Verified	SNT1	SNT1	1299.98	1292.22	0.0086483	5434	1562.87	1670.27	-0.0958823	3617	1365.38	460.868	1.56688	140	1481.29	1194.62	0.310297	2179	1485.31	1324.35	0.165481	4999	2915	993	1.55363	588	Subunit of the Set3C deacetylase complex that interacts directly with the Set3C subunit, Sif2p; putative DNA-binding protein
YCR034W	TRUE	Verified	FEN1	FEN1,VBM2,GNS1,ELO2	2469.97	2465.37	0.00269138	5741	103.859	106.144	-0.0314064	5506	376.883	218.137	0.788881	1081	534.436	354.158	0.593625	676	573.111	147.615	1.95697	301	113	143	-0.339692	3881	Fatty acid elongase, involved in sphingolipid biosynthesis; acts on fatty acids of up to 24 carbons in length; mutations have regulatory effects on 1,3-beta-glucan synthase, vacuolar ATPase, and the secretory pathway
YCR067C	TRUE	Verified	SED4	SED4	1213.01	1158.95	0.0657752	2504	840.855	452.615	0.893572	49	617.227	166.811	1.88759	38	545.787	246.325	1.14778	148	620.87	299.418	1.05213	1293	444	205	1.11494	979	Integral endoplasmic reticulum membrane protein, functions as a positive regulator of Sar1p probably through inhibition of GTPase activation by Sec23p; binds Sec16p, participates in vesicle formation, similar to Sec12p
YCR081W	FALSE	Verified	SRB8	SRB8,MED12,YCR080W,SSN5,NUT6,GIG1	362.531	339.712	0.0937933	2688	371.494	394.536	-0.0868187	3978	412.42	103.722	1.99139	26	511.735	520.137	-0.0234944	5597	529.172	322.451	0.71466	2253	179	127	0.495131	3016	Subunit of the RNA polymerase II mediator complex; associates with core polymerase subunits to form the RNA polymerase II holoenzyme; essential for transcriptional regulation; involved in glucose repression
YCR088W	TRUE	Verified	ABP1	ABP1	1090.34	983.088	0.149384	500	3369.41	2566.49	0.392701	507	2036.85	1351.59	0.591678	2192	1682.77	899.667	0.903371	298	1738.44	329.779	2.39822	130	482	174	1.46995	526	Actin-binding protein of the cortical actin cytoskeleton, important for activation of the Arp2/3 complex that plays a key role actin in cytoskeleton organization
YCR089W	TRUE	Verified	FIG2	FIG2	512.67	488.267	0.0703594	3027	496.324	399.543	0.312931	884	410.549	68.4351	2.58475	6	616.73	236.81	1.38091	81	703.016	234.51	1.58391	559	2804	148	4.24382	15	Cell wall adhesin, expressed specifically during mating; may be involved in maintenance of cell wall integrity during mating
YCR093W	FALSE	Verified	CDC39	CDC39,SMD6,ROS1,NOT1	2643	2566.95	0.0421178	3256	1437.04	1335.82	0.105382	3407	1665.58	708.945	1.23228	403	2194.5	1547.72	0.503745	1128	1793.84	1932.61	-0.107501	5364	2069	643	1.68604	440	Component of the CCR4-NOT complex, which has multiple roles in regulating mRNA levels including regulation of transcription and destabilizing mRNAs by deadenylation; basal transcription factor
YDL010W	TRUE	Uncharacterized	GRX7	GRX7	54.0134	66.6316	-0.302887	1910	81.8885	89.1212	-0.122107	4085	97.26	114.415	-0.234357	4460	135.264	131.091	0.0452104	5406	257.9	84.8003	1.60467	620	282	156	0.854149	1581	Putative thiol oxidoreductase; green fluorescent protein (GFP)-fusion protein localizes to the vacuole; non-essential gene
YDL021W	TRUE	Verified	GPM2	GPM2	10.0703	25.1234	-1.31892	204	692.058	491.668	0.493207	278	551.763	702.529	-0.348508	3488	615.784	447.191	0.461535	1091	754.596	237.65	1.66686	486	63	74	-0.232173	4647	Homolog of Gpm1p phosphoglycerate mutase which converts 3-phosphoglycerate to 2-phosphoglycerate in glycolysis; may be non-functional derivative of a gene duplication event
YDL039C	FALSE	Verified	PRM7	PRM7	324.081	399.789	-0.302887	156	47.9347	65.0885	-0.441331	1185	45.8244	26.7325	0.777524	2327	54.8625	42.2875	0.375588	2681	123.219	23.0322	2.4195	250	17	5	1.76553	972	Pheromone-regulated protein, predicted to have one transmembrane segment; promoter contains Gcn4p binding elements
YDL045C	TRUE	Verified	FAD1	FAD1	319.503	302.573	0.0785485	3277	610.169	511.696	0.253923	1279	428.318	360.354	0.249269	4168	296.068	178.665	0.728675	507	395.447	308.841	0.35662	3822	476	163	1.54609	458	Flavin adenine dinucleotide (FAD) synthetase, performs the second step in synthesis of FAD from riboflavin
YDL047W	FALSE	Verified	SIT4	SIT4,LGN4	1358.58	1352.29	0.00668722	5529	1306.22	1295.76	0.0115992	5560	942.674	706.806	0.415444	3116	1017.79	892.267	0.189899	3259	1375.47	1150.56	0.257581	4414	2465	820	1.58789	544	Type 2A-related serine-threonine phosphatase that functions in the G1/S transition of the mitotic cycle; cytoplasmic and nuclear protein that modulates functions mediated by Pkc1p including cell wall and actin cytoskeleton organization
YDL055C	TRUE	Verified	PSA1	PSA1,SRB1,VIG9,MPG1	17565.4	16619.7	0.0798423	663	1494.96	1269.73	0.235594	1374	3756.67	3161.92	0.248654	4206	6563.64	2448.45	1.42263	137	4140.73	1109.73	1.89967	560	5767	4867	0.244788	4578	GDP-mannose pyrophosphorylase (mannose-1-phosphate guanyltransferase), synthesizes GDP-mannose from GTP and mannose-1-phosphate in cell wall biosynthesis; required for normal cell wall structure
YDL069C	TRUE	Verified	CBS1	CBS1	43.9431	41.5082	0.0822424	5189	56.9225	29.0395	0.970983	207	37.4077	93.029	-1.31435	507	30.269	28.5441	0.0846478	5591	42.0281	29.3137	0.519781	3644	155	54	1.52124	537	Mitochondrial translational activator of the COB mRNA; membrane protein that interacts with translating ribosomes, acts on the COB mRNA 5'-untranslated leader
YDL070W	FALSE	Verified	BDF2	BDF2	1611.25	1440.77	0.161338	319	1698.69	1682.29	0.0139962	5507	1309.27	1139.87	0.199889	4619	1537.1	873.238	0.815761	372	1625.72	1871.89	-0.203412	4827	10452	2957	1.82157	473	Protein involved in transcription initiation at TATA-containing promoters; associates with the basal transcription factor TFIID; contains two bromodomains; corresponds to the C-terminal region of mammalian TAF1; redundant with Bdf1p
YDL093W	TRUE	Verified	PMT5	PMT5	486.121	501.375	-0.0445748	3997	452.384	431.587	0.0678975	4365	471.337	281.226	0.745031	1282	469.169	267.469	0.810738	355	349.598	192.633	0.859842	1821	815	289	1.49573	528	Protein O-mannosyltransferase, transfers mannose residues from dolichyl phosphate-D-mannose to protein serine/threonine residues; acts in a complex with Pmt3p, can instead interact with Pmt2p in some conditions; target for new antifungals
YDL095W	TRUE	Verified	PMT1	PMT1	2074.48	2186.83	-0.0760867	1768	1164.41	867.179	0.425203	364	849.155	483.323	0.81304	1148	773.751	352.044	1.13611	147	951.364	363.28	1.38891	768	3384	210	4.01027	25	Protein O-mannosyltransferase, transfers mannose residues from dolichyl phosphate-D-mannose to protein serine/threonine residues; acts in a complex with Pmt2p, can instead interact with Pmt3p in some conditions; target for new antifungals
YDL123W	TRUE	Verified	SNA4	SNA4	328.658	320.05	0.0382906	4560	838.858	741.007	0.178938	2136	663.987	443.759	0.581378	2088	740.644	522.251	0.504037	929	1184.43	708.763	0.740816	2196	1843	349	2.40076	148	Protein of unknown function, localized to the vacuolar outer membrane
YDL126C	TRUE	Verified	CDC48	CDC48	5660.43	5439.76	0.0573687	2060	11555.3	9725.22	0.248748	1675	7431.04	5972.03	0.315342	3523	6417.97	5722.56	0.165456	3891	9723.78	5464.91	0.83132	2948	7846	2457	1.67506	566	ATPase in ER, nuclear membrane and cytosol with homology to mammalian p97; in a complex with Npl4p and Ufd1p participates in retrotranslocation of ubiquitinated proteins from the ER into the cytosol for degradation by the proteasome
YDL127W	TRUE	Verified	PCL2	PCL2,CLN4	291.123	337.527	-0.213373	652	206.719	210.286	-0.0246843	5447	298.326	241.662	0.303904	3726	443.63	188.18	1.23725	131	229.244	49.2051	2.22001	243	122	89	0.455004	3289	G1 cyclin, associates with Pho85p cyclin-dependent kinase (Cdk) to contribute to entry into the mitotic cell cycle, essential for cell morphogenesis; localizes to sites of polarized cell growth
YDL146W	TRUE	Verified	LDB17	LDB17	158.378	161.663	-0.0296177	5322	190.74	125.17	0.607719	236	158.983	116.554	0.447877	2886	133.373	95.1469	0.487234	1386	106.981	34.5483	1.63066	792	132	89	0.568661	2722	Protein of unknown function; GFP-fusion protein localizes to the cell periphery, cytoplasm, bud, and bud neck; null mutant shows a reduced affinity for the alcian blue dye suggesting a decreased net negative charge of the cell surface
YDL156W	FALSE	Uncharacterized	NA	NA	234.363	226.11	0.0517205	4372	61.9157	83.113	-0.424769	1080	156.177	37.4255	2.06109	45	166.479	136.377	0.28774	2579	101.25	90.0349	0.16936	5098	64	84	-0.392317	3718	Putative protein of unknown function; protein sequence contains three WD domains (WD-40 repeat); green fluorescent protein (GFP)-fusion protein localizes to the cytoplasm and nucleus
YDL178W	TRUE	Verified	DLD2	DLD2,AIP2	892.595	841.087	0.0857512	1901	1291.24	907.233	0.509214	226	987.563	808.39	0.288822	3974	1176.71	946.184	0.314562	2077	1390.75	339.201	2.03565	256	563	424	0.409071	3434	D-lactate dehydrogenase, located in the mitochondrial matrix
YDL179W	FALSE	Verified	PCL9	PCL9	604.218	625.9	-0.0508617	3565	156.787	156.212	0.00529283	5956	251.567	174.296	0.529404	2262	313.095	108.89	1.52372	75	162.381	53.3928	1.60467	703	64	74	-0.209453	4777	Cyclin, forms a functional kinase complex with Pho85p cyclin-dependent kinase (Cdk), expressed in late M/early G1 phase, activated by Swi5p
YDL181W	FALSE	Verified	INH1	INH1	162.956	244.68	-0.586414	37	2163.06	2046.78	0.0797123	3990	1778.74	3026.12	-0.766615	1370	1615.61	1453.63	0.152412	3774	1151.95	349.67	1.72001	454	592	821	-0.471785	3156	Protein that inhibits ATP hydrolysis by the F1F0-ATP synthase, inhibitory function is enhanced by stabilizing proteins Stf1p and Stf2p; has similarity to Stf1p and both Inh1p and Stf1p exhibit the potential to form coiled-coil structures
YDL195W	FALSE	Verified	SEC31	SEC31,WEB1	3747.07	3612.3	0.0528431	2548	3867.73	3175.32	0.284588	1093	3796.88	1019.04	1.8976	52	3900.91	3019.33	0.369584	2032	3998.4	1832.11	1.12592	1595	1977	568	1.79935	366	Essential phosphoprotein component (p150) of the COPII coat of secretory pathway vesicles, in complex with Sec13p; required for ER-derived transport vesicle formation
YDL198C	TRUE	Verified	GGC1	GGC1,YHM1	1237.73	1299.86	-0.070659	2243	2753.25	1955.66	0.493482	265	855.701	563.52	0.602639	2052	483.358	245.268	0.978734	232	428.878	83.7534	2.35635	155	568	84	2.75743	82	Mitochondrial GTP/GDP transporter, essential for mitochondrial genome maintenance; has a role in mitochondrial iron transport; member of the mitochondrial carrier family
YDL198C	TRUE	Verified	GGC1	GGC1,YHM1	1237.73	1299.86	-0.070659	2243	2753.25	1955.66	0.493482	265	855.701	563.52	0.602639	2052	483.358	245.268	0.978734	232	428.878	83.7534	2.35635	155	568	84	2.75743	82	Mitochondrial GTP/GDP transporter, essential for mitochondrial genome maintenance; has a role in mitochondrial iron transport; member of the mitochondrial carrier family
YDL210W	TRUE	Verified	UGA4	UGA4	54.0134	32.7696	0.72096	349	211.712	330.449	-0.642327	153	230.057	189.266	0.281579	3906	218.504	169.15	0.369356	1831	91.6978	55.4866	0.724746	2611	1309	138	3.24572	48	Permease that serves as a gamma-aminobutyrate (GABA) transport protein involved in the utilization of GABA as a nitrogen source; catalyzes the transport of putrescine and delta-aminolevulinic acid (ALA); localized to the vacuolar membrane
YDL227C	TRUE	Verified	HO	HO	961.256	842.179	0.190794	244	1.99728	8.01089	-2.00393	531	19.639	14.9702	0.391633	4680	98.3742	25.3725	1.95501	91	41.073	11.5161	1.83454	840	19	82	-2.10962	271	Site-specific endonuclease required for gene conversion at the MAT locus (homothallic switching) through the generation of a ds DNA break; expression restricted to mother cells in late G1 as controlled by Swi4p-Swi6p, Swi5p and Ash1p
YDL233W	FALSE	Uncharacterized	NA	NA	292.039	300.388	-0.0406677	4530	392.466	464.632	-0.243521	1443	358.179	361.423	-0.0130088	5958	610.109	759.061	-0.315149	1971	1554.09	540.21	1.52448	649	1481	1461	0.0196155	5867	Putative protein of unknown function; green fluorescent protein (GFP)-fusion protein localizes to the cytoplasm and nucleus; YDL233W is not an essential gene
YDL234C	FALSE	Verified	GYP7	GYP7	904.496	1069.38	-0.24159	94	3013.9	3082.19	-0.0323261	5097	3077.72	2017.77	0.609102	2049	4278.33	5076.62	-0.24682	3070	11511.9	3676.77	1.64661	1278	10637	7649	0.475748	3442	GTPase-activating protein for yeast Rab family members including%3A Ypt7p (most effective), Ypt1p, Ypt31p, and Ypt32p (in vitro); involved in vesicle mediated protein trafficking
YDL237W	FALSE	Uncharacterized	NA	NA	457.741	477.344	-0.0604977	3444	1486.98	1318.79	0.173163	2174	997.85	1075.71	-0.1084	5227	822.938	624.798	0.397393	1423	1085.09	453.315	1.25923	943	1589	452	1.81372	340	Putative protein of unknown function; YDL237W is not an essential gene
YDL240W	TRUE	Verified	LRG1	LRG1	495.276	428.19	0.209982	398	176.759	175.238	0.0124687	5706	250.632	137.94	0.861532	926	212.829	154.349	0.463492	1319	178.62	281.621	-0.656864	2538	703	229	1.61818	409	Putative GTPase-activating protein (GAP) involved in the Pkc1p-mediated signaling pathway that controls cell wall integrity; appears to specifically regulate 1,3-beta-glucan synthesis
YDL244W	TRUE	Verified	THI13	THI13	11.9013	10.9232	0.123719	5929	44.9388	47.064	-0.0666615	5339	71.0746	67.3658	0.0773176	5667	74.7265	120.519	-0.689574	772	103.16	19.8914	2.37466	296	14	30	-1.09954	1625	Protein involved in synthesis of the thiamine precursor hydroxymethylpyrimidine (HMP); member of a subtelomeric gene family including THI5, THI11, THI12, and THI13
YDL248W	TRUE	Verified	COS7	COS7	109.858	117.971	-0.102789	3823	187.744	119.162	0.655845	195	146.825	51.3263	1.51633	190	157.966	77.1747	1.03342	295	301.838	78.5188	1.94267	355	305	38	3.00474	59	Protein of unknown function, member of the DUP380 subfamily of conserved, often subtelomerically-encoded proteins; the authentic, non-tagged protein is detected in highly purified mitochondria in high-throughput studies
YDR027C	FALSE	Verified	VPS54	VPS54,TCS3,CGP1,LUV1	572.176	582.207	-0.0250719	4762	643.124	619.843	0.0531956	4663	599.458	356.076	0.751472	1296	496.6	431.333	0.203284	3072	596.991	501.474	0.251535	4387	1163	263	2.14472	194	Component of the GARP (Golgi-associated retrograde protein) complex, Vps51p-Vps52p-Vps53p-Vps54p, which is required for the recycling of proteins from endosomes to the late Golgi; potentially phosphorylated by Cdc28p
YDR033W	TRUE	Verified	MRH1	MRH1	6775.48	7499.87	-0.146542	157	8224.8	6142.35	0.42119	547	3119.8	1584.7	0.977244	781	2333.55	1308.8	0.834282	394	1428.96	201.008	2.82964	63	364	162	1.16794	887	Protein that localizes primarily to the plasma membrane, also found at the nuclear envelope; the authentic, non-tagged protein is detected in mitochondria in a phosphorylated state; has similarity to Hsp30p and Yro2p
YDR038C	TRUE	Verified	ENA5	ENA5	335.066	301.48	0.152383	1418	109.85	99.1348	0.148077	3512	139.344	91.9597	0.599574	2166	190.127	128.977	0.55985	975	556.873	114.114	2.28687	165	267	160	0.738768	1951	Protein with similarity to P-type ATPase sodium pumps, member of the Na%2B efflux ATPase family
YDR040C	FALSE	Verified	ENA1	ENA1,PMR2,HOR6	33.8728	41.5082	-0.293267	2798	343.532	358.487	-0.0614767	4545	376.883	57.7421	2.70642	3	593.083	974.728	-0.716766	451	1614.26	607.212	1.4106	802	2715	1588	0.773741	2093	P-type ATPase sodium pump, involved in Na%2B and Li%2B efflux to allow salt tolerance
YDR046C	TRUE	Verified	BAP3	BAP3,PAP1	1927.09	2022.98	-0.0700564	2043	3842.77	4637.3	-0.271141	1224	1365.38	1096.03	0.317015	3808	1849.24	2189.44	-0.243624	2899	1742.26	391.547	2.1537	225	71	238	-1.74507	332	Amino acid permease involved in the uptake of cysteine, leucine, isoleucine and valine
YDR047W	TRUE	Verified	HEM12	HEM12,HEM6	1625.9	1793.59	-0.141615	450	1486.98	1305.78	0.187474	1967	658.375	646.926	0.0253103	5858	506.059	437.676	0.209443	3008	430.788	127.724	1.75395	456	178	155	0.199609	4692	Uroporphyrinogen decarboxylase, catalyzes the fifth step in the heme biosynthetic pathway; localizes to both the cytoplasm and nucleus; activity inhibited by Cu2%2B, Zn2%2B, Fe2%2B, Fe3%2B and sulfhydryl-specific reagents
YDR050C	TRUE	Verified	TPI1	TPI1	21583.4	22260.4	-0.0445568	1940	6690.89	5531.52	0.274522	1280	8604.7	18827.1	-1.12962	285	8167.89	10736.8	-0.394529	1989	13527.3	4720.55	1.51885	1561	297	705	-1.24716	791	Triose phosphate isomerase, abundant glycolytic enzyme; mRNA half-life is regulated by iron availability; transcription is controlled by activators Reb1p, Gcr1p, and Rap1p through binding sites in the 5' non-coding region
YDR055W	FALSE	Verified	PST1	PST1,HPF2	1986.6	2013.15	-0.0191536	4668	5883.99	7434.11	-0.337365	882	6464.98	6682.05	-0.0476434	5656	5807.86	6209.92	-0.0965693	4672	4203.77	1041.68	2.01277	485	1855	3569	-0.944101	1604	Cell wall protein that contains a putative GPI-attachment site; secreted by regenerating protoplasts; up-regulated by activation of the cell integrity pathway, as mediated by Rlm1p; upregulated by cell wall damage via disruption of FKS1
YDR077W	TRUE	Verified	SED1	SED1	22942.9	24527	-0.096321	290	67375.3	59115.4	0.188686	2789	97050.5	36693	1.40323	61	119073	82960.7	0.521351	940	229207	27860.6	3.04036	975	111453	48930	1.18764	1184	Major stress-induced structural GPI-cell wall glycoprotein in stationary-phase cells, associates with translating ribosomes, possible role in mitochondrial genome maintenance; ORF contains two distinct variable minisatellites
YDR093W	TRUE	Verified	DNF2	DNF2	1538.01	1563.11	-0.023355	4460	771.949	539.734	0.516257	232	677.079	226.691	1.5786	103	777.534	501.107	0.633787	590	751.731	218.806	1.78056	411	628	304	1.04669	1129	Aminophospholipid translocase (flippase) that localizes primarily to the plasma membrane; contributes to endocytosis, protein transport and cell polarity; type 4 P-type ATPase
YDR093W	TRUE	Verified	DNF2	DNF2	1538.01	1563.11	-0.023355	4460	771.949	539.734	0.516257	232	677.079	226.691	1.5786	103	777.534	501.107	0.633787	590	751.731	218.806	1.78056	411	628	304	1.04669	1129	Aminophospholipid translocase (flippase) that localizes primarily to the plasma membrane; contributes to endocytosis, protein transport and cell polarity; type 4 P-type ATPase
YDR127W	FALSE	Verified	ARO1	ARO1	4075.73	4127.88	-0.0183435	4532	10582.6	11368.5	-0.103343	3795	4642.29	2797.29	0.730811	1387	3923.62	3953.88	-0.011087	5769	5846.69	1323.3	2.14347	492	1015	785	0.370715	3719	Pentafunctional arom protein, catalyzes steps 2 through 6 in the biosynthesis of chorismate, which is a precursor to aromatic amino acids
YDR129C	FALSE	Verified	SAC6	SAC6,ABP67	3320.45	3339.22	-0.00813236	5342	6287.44	5565.57	0.175944	2471	4062.48	3249.6	0.322097	3645	3730.65	3240.28	0.203308	3438	5844.78	1911.67	1.61231	991	2076	1324	0.648903	2508	Fimbrin, actin-bundling protein; cooperates with Scp1p (calponin/transgelin) in the organization and maintenance of the actin cytoskeleton
YDR130C	FALSE	Verified	FIN1	FIN1	201.406	216.279	-0.102789	3086	213.709	215.293	-0.0106516	5709	196.39	235.246	-0.260444	4071	190.127	155.407	0.290915	2493	205.365	70.1435	1.54981	708	140	83	0.754244	1986	Spindle pole body-related intermediate filament protein, forms cell cycle-specific filaments between spindle pole bodies in mother and daughter cells, able to self-assemble, expression induced during S/G2, localization cell-cycle dependent
YDR132C	TRUE	Uncharacterized	NA	NA	245.349	252.326	-0.0404524	4672	308.58	266.362	0.212255	1869	292.715	241.662	0.27651	3923	224.18	217.781	0.041778	5357	223.513	212.524	0.0727328	5594	1791	286	2.64668	107	Putative protein of unknown function
YDR146C	FALSE	Verified	SWI5	SWI5	730.555	825.794	-0.17679	363	194.735	176.24	0.143973	3116	323.577	228.83	0.499831	2422	517.41	141.663	1.86884	29	216.827	72.2373	1.58573	662	85	125	-0.556393	2810	Transcription factor that activates transcription of genes expressed at the M/G1 phase boundary and in G1 phase; localization to the nucleus occurs during G1 and appears to be regulated by phosphorylation by Cdc28p kinase
YDR148C	FALSE	Verified	KGD2	KGD2	923.722	930.657	-0.0107917	5363	13119.1	13158.9	-0.00436491	5714	9868.15	11069.4	-0.165723	4656	9455.27	9710.27	-0.0383935	5398	7622.38	2236.22	1.76918	928	1700	2674	-0.653465	2539	Dihydrolipoyl transsuccinylase, component of the mitochondrial alpha-ketoglutarate dehydrogenase complex, which catalyzes the oxidative decarboxylation of alpha-ketoglutarate to succinyl-CoA in the TCA cycle; phosphorylated
YDR158W	TRUE	Verified	HOM2	HOM2	4057.42	4241.48	-0.0640064	1900	6266.47	5584.59	0.1662	2619	2145.33	3015.42	-0.49116	2634	1385.75	1103.7	0.328314	1998	1809.12	489.957	1.88456	383	287	372	-0.374252	3606	Aspartic beta semi-aldehyde dehydrogenase, catalyzes the second step in the common pathway for methionine and threonine biosynthesis; expression regulated by Gcn4p and the general control of amino acid synthesis
YDR170C	TRUE	Verified	SEC7	SEC7	2595.39	2539.65	0.0313255	3850	2269.91	2207	0.0405478	4879	1885.35	1016.9	0.890648	1025	2044.1	1740.13	0.23227	2994	3084.29	1038.54	1.57038	793	1508	857	0.815269	1856	Guanine nucleotide exchange factor (GEF) for ADP ribosylation factors involved in proliferation of the Golgi, intra-Golgi transport and ER-to-Golgi transport; found in the cytoplasm and on Golgi-associated coated vesicles
YDR178W	TRUE	Verified	SDH4	SDH4,ACN18	234.363	222.833	0.0727821	3772	10331.9	9111.39	0.181367	2511	8027.69	9010.98	-0.166699	4665	7106.59	4411.65	0.68784	770	5770.27	954.789	2.59539	254	3185	475	2.74529	109	Membrane anchor subunit of succinate dehydrogenase (Sdh1p, Sdh2p, Sdh3p, Sdh4p), which couples the oxidation of succinate to the transfer of electrons to ubiquinone
YDR185C	TRUE	Uncharacterized	NA	NA	122.675	122.34	0.00394172	5945	168.77	104.142	0.696514	184	90.7137	69.5044	0.384215	3590	58.6461	31.7156	0.886841	721	67.8181	35.5952	0.929988	2122	119	11	3.43539	54	Mitochondrial protein of unknown function; has similarity to Ups1p, which is involved in regulation of alternative topogenesis of the dynamin-related GTPase Mgm1p
YDR235W	TRUE	Verified	PRP42	PRP42,SNU65,MUD16	418.375	428.19	-0.033452	4565	264.64	191.26	0.468494	375	199.196	193.543	0.0415338	5757	259.178	174.436	0.571245	866	428.878	142.381	1.59081	583	292	151	0.95142	1333	U1 snRNP protein involved in splicing, required for U1 snRNP biogenesis; contains multiple tetriatricopeptide repeats
YDR238C	TRUE	Verified	SEC26	SEC26	3327.78	3285.7	0.0183582	4587	1717.66	1621.2	0.0833799	3889	1754.42	1153.77	0.604635	2146	1794.38	1394.43	0.36381	1800	1764.23	1180.92	0.579121	2939	1930	565	1.77228	380	Essential beta-coat protein of the COPI coatomer, involved in ER-to-Golgi protein trafficking and maintenance of normal ER morphology; shares 43% sequence identity with mammalian beta-coat protein (beta-COP)
YDR251W	TRUE	Verified	PAM1	PAM1	907.243	971.073	-0.0980909	1464	1989.29	1288.75	0.62628	129	1834.85	592.392	1.63104	125	1934.38	910.239	1.08755	203	3009.79	829.159	1.85994	498	3883	745	2.38186	181	Essential protein of unknown function; exhibits variable expression during colony morphogenesis; overexpression permits survival without protein phosphatase 2A, inhibits growth, and induces a filamentous phenotype
YDR257C	TRUE	Verified	SET7	SET7,RMS1	654.57	690.347	-0.0767739	2512	250.659	199.271	0.330993	892	218.835	177.504	0.301995	3773	192.019	114.176	0.749984	554	193.903	141.334	0.456224	3453	238	80	1.57289	452	Nuclear protein that contains a SET-domain, which have been shown to mediate methyltransferase activity in other proteins
YDR261C	TRUE	Verified	EXG2	EXG2	909.989	901.164	0.0140592	5156	195.734	105.143	0.896539	82	193.585	80.1974	1.27134	324	232.693	64.4885	1.85131	47	140.412	33.5014	2.06738	400	117	56	1.06301	1207	Exo-1,3-beta-glucanase, involved in cell wall beta-glucan assembly; may be anchored to the plasma membrane via a glycosylphosphatidylinositol (GPI) anchor
YDR268W	TRUE	Verified	MSW1	MSW1	184.927	178.048	0.0546908	4485	321.562	168.229	0.934674	54	123.445	84.4746	0.547283	2495	99.3201	44.4019	1.16146	300	124.174	33.5014	1.89007	533	137	59	1.21539	896	Mitochondrial tryptophanyl-tRNA synthetase
YDR280W	TRUE	Verified	RRP45	RRP45	1117.8	1063.92	0.071277	2303	263.641	178.242	0.564735	230	187.974	199.959	-0.0891727	5349	126.751	102.547	0.305712	2561	128.95	130.865	-0.0212646	5998	268	62	2.11189	186	Protein involved in rRNA processing; component of the exosome 3-%3E5 exonuclease complex
YDR281C	FALSE	Verified	PHM6	PHM6	249.927	206.449	0.275722	464	19.9728	31.0422	-0.636194	1051	153.372	228.83	-0.577245	2058	207.153	239.982	-0.212226	3169	905.515	257.542	1.81393	382	2064	156	3.72583	32	Protein of unknown function, expression is regulated by phosphate levels
YDR293C	FALSE	Verified	SSD1	SSD1,SRK1,RLT1,MCS1,CLA1	2308.85	2325.55	-0.0104002	5215	5050.12	5581.59	-0.144357	2910	4884.51	1532.31	1.67251	86	5551.52	6034.43	-0.120335	4387	9905.27	10514.2	-0.0860704	5679	17525	15500	0.177146	4989	Protein with a role in maintenance of cellular integrity, interacts with components of the TOR pathway; ssd1 mutant of a clinical S. cerevisiae strain displays elevated virulence
YDR297W	FALSE	Verified	SUR2	SUR2,SYR2	1180.97	1447.32	-0.293414	38	316.569	394.536	-0.317638	879	736.932	450.175	0.711045	1502	1415.07	671.315	1.07582	187	1021.09	1278.29	-0.324097	4014	2644	915	1.53088	603	Sphinganine C4-hydroxylase, catalyses the conversion of sphinganine to phytosphingosine in sphingolipid biosyntheis
YDR298C	TRUE	Verified	ATP5	ATP5,OSC1	1198.37	1177.52	0.0253154	4416	7813.36	7174.75	0.123014	3364	5194.06	7881.8	-0.601663	1794	4393.73	3787.91	0.214046	3370	2362.17	548.585	2.10633	281	198	352	-0.830075	1634	Subunit 5 of the stator stalk of mitochondrial F1F0 ATP synthase, which is an evolutionarily conserved enzyme complex required for ATP synthesis; homologous to bovine subunit OSCP (oligomycin sensitivity-conferring protein); phosphorylated
YDR304C	TRUE	Verified	CPR5	CPR5,CYP5	1169.07	1149.12	0.0248313	4452	2324.83	1202.64	0.950929	39	1197.98	992.309	0.271744	4133	889.151	396.446	1.16531	135	1110.88	169.601	2.71149	76	493	160	1.62352	399	Peptidyl-prolyl cis-trans isomerase (cyclophilin) of the endoplasmic reticulum, catalyzes the cis-trans isomerization of peptide bonds N-terminal to proline residues; transcriptionally induced in response to unfolded proteins in the ER
YDR309C	TRUE	Verified	GIC2	GIC2	733.301	788.655	-0.104989	1454	350.523	128.174	1.4514	12	457.309	52.3956	3.12565	2	729.293	90.9182	3.00386	2	833.876	27.2199	4.9371	4	438	43	3.34852	40	Protein of unknown function involved in initiation of budding and cellular polarization, interacts with Cdc42p via the Cdc42/Rac-interactive binding (CRIB) domain
YDR326C	TRUE	Verified	YSP2	YSP2	1433.65	1354.48	0.0819515	1753	494.327	351.478	0.492032	290	476.013	114.415	2.05672	20	495.654	185.008	1.42175	77	639.019	494.145	0.370923	3725	931	457	1.02659	1219	Protein involved in programmed cell death; mutant shows resistance to cell death induced by amiodarone or intracellular acidification
YDR342C	TRUE	Verified	HXT7	HXT7	107.111	156.202	-0.544299	110	8445.5	8073.98	0.0649036	4524	4884.51	3227.14	0.597956	1979	3580.25	1622.78	1.14159	217	1188.25	2901.01	-1.28772	1146	1657	488	1.76362	375	High-affinity glucose transporter of the major facilitator superfamily, nearly identical to Hxt6p, expressed at high basal levels relative to other HXTs, expression repressed by high glucose levels
YDR343C	TRUE	Verified	HXT6	HXT6	106.196	119.063	-0.164996	2700	9508.06	8646.76	0.136991	3163	5595.26	6455.36	-0.206293	4406	4431.57	1928.31	1.20048	206	1335.35	2922.99	-1.13023	1427	1505	410	1.87607	297	High-affinity glucose transporter of the major facilitator superfamily, nearly identical to Hxt7p, expressed at high basal levels relative to other HXTs, repression of expression by high glucose requires SNF3
YDR345C	TRUE	Verified	HXT3	HXT3	5519.44	6230.6	-0.174848	97	275.625	285.388	-0.0502194	4820	255.308	226.691	0.171507	4736	236.476	249.496	-0.0773234	4819	196.768	1464.64	-2.89598	58	734	143	2.35976	124	Low affinity glucose transporter of the major facilitator superfamily, expression is induced in low or high glucose conditions
YDR348C	TRUE	Uncharacterized	NA	NA	994.214	1009.3	-0.0217332	4685	895.78	472.643	0.922395	45	862.247	213.86	2.01144	32	931.717	343.586	1.43922	66	1047.84	193.68	2.43567	107	1189	149	2.99636	65	Protein of unknown function; green fluorescent protein (GFP)-fusion protein localizes to the cell periphery and bud neck; potential Cdc28p substrate
YDR353W	TRUE	Verified	TRR1	TRR1	2910.32	2741.72	0.0860931	1306	1780.58	1018.38	0.806061	60	1391.57	1097.1	0.343014	3621	1251.43	604.712	1.04926	189	1919.92	365.374	2.3936	147	5969	298	4.32411	18	Cytoplasmic thioredoxin reductase, key regulatory enzyme that determines the redox state of the thioredoxin system, which acts as a disulfide reductase system and protects cells against both oxidative and reductive stress
YDR377W	FALSE	Verified	ATP17	ATP17	576.754	641.192	-0.152801	749	3943.63	3794.16	0.0557445	4607	2857.95	4165.99	-0.543679	2266	2454.62	2221.15	0.144194	3997	1694.5	599.884	1.4981	689	365	333	0.132374	5134	Subunit f of the F0 sector of mitochondrial F1F0 ATP synthase, which is a large, evolutionarily conserved enzyme complex required for ATP synthesis
YDR402C	FALSE	Verified	DIT2	DIT2,CYP56	24.718	22.9387	0.107778	5395	20.9714	28.0381	-0.418963	2235	28.991	4.27719	2.76087	201	17.9722	15.8578	0.180572	5097	15.283	71.1904	-2.21976	438	63	63	0	6020	N-formyltyrosine oxidase, sporulation-specific microsomal enzyme involved in the production of N,N-bisformyl dityrosine required for spore wall maturation, homologous to cytochrome P-450s
YDR406W	TRUE	Verified	PDR15	PDR15	323.165	312.404	0.0488605	4172	3731.92	3252.42	0.198403	1965	2121.95	810.528	1.38846	259	1516.29	1069.87	0.5031	1043	1168.19	374.797	1.6401	508	1233	1214	0.0224044	5849	Plasma membrane ATP binding cassette (ABC) transporter, multidrug transporter and general stress response factor implicated in cellular detoxification; regulated by Pdr1p, Pdr3p and Pdr8p; promoter contains a PDR responsive element
YDR411C	TRUE	Verified	DFM1	DFM1	409.221	418.359	-0.0318621	4649	690.061	598.814	0.204615	1820	505.004	357.146	0.499781	2477	523.086	412.303	0.343341	1743	734.537	400.969	0.873343	1711	1215	350	1.79553	331	ER localized derlin-like family member involved in ER stress and homeostasis; not involved in ERAD or substrate retrotranslocation; interacts with CDC48; contains four transmembrane domains and two SHP boxes
YDR420W	TRUE	Verified	HKR1	HKR1	1375.97	1335.91	0.0426281	3471	1126.47	1468	-0.382044	496	1976.06	441.62	2.16175	29	2301.39	2192.61	0.0698558	4915	2152.03	1872.94	0.200398	4870	873	1355	-0.634239	2502	Serine/threonine rich cell surface protein; osmosensor; involved in the regulation of cell wall beta-1,3 glucan synthesis, bud site selection and hyperosmotic response; overexpression confers resistance to Hansenula mrakii killer toxin HM-1
YDR432W	FALSE	Verified	NPL3	NPL3,NAB1,NOP3,MTS1,MTR13	2753.77	2699.12	0.028917	3973	1880.44	1833.49	0.0364755	4974	1991.96	1688.42	0.238512	4354	2133.96	1810.96	0.236777	2962	2244.68	738.077	1.60467	646	4383	4034	0.119708	5304	RNA-binding protein that carries poly(A)%2B mRNA from the nucleus into the cytoplasm; dissociation from mRNAs is promoted by Mtr10p; phosphorylated by Sky1p in the cytoplasm
YDR444W	FALSE	Uncharacterized	NA	NA	389.08	406.343	-0.0626323	3528	374.49	288.392	0.376896	604	373.142	194.612	0.93912	697	363.228	165.979	1.12988	174	251.214	143.428	0.808591	2055	413	115	1.84451	264	Putative protein of unknown function
YDR453C	FALSE	Verified	TSA2	TSA2	38.4503	48.0621	-0.321907	2300	2054.2	1027.4	0.999585	28	506.874	481.184	0.0750379	5446	282.826	108.89	1.37704	121	409.774	74.3312	2.46279	116	100	10	3.32193	71	Stress inducible cytoplasmic thioredoxin peroxidase; cooperates with Tsa1p in the removal of reactive oxygen, nitrogen and sulfur species using thioredoxin as hydrogen donor; deletion enhances the mutator phenotype of tsa1 mutants
YDR466W	FALSE	Verified	PKH3	PKH3	508.093	472.975	0.103328	1975	835.862	828.126	0.0134146	5540	700.459	137.94	2.34426	10	587.407	507.45	0.211094	2986	682.957	783.094	-0.197391	4744	463	339	0.449727	3207	Protein kinase with similarity to mammalian phosphoinositide-dependent kinase 1 (PDK1) and yeast Pkh1p and Pkh2p, two redundant upstream activators of Pkc1p; identified as a multicopy suppressor of a pkh1 pkh2 double mutant
YDR475C	FALSE	Verified	JIP4	JIP4,YDR474C	521.825	560.36	-0.102789	1861	2263.92	1871.54	0.274592	1074	1142.81	643.718	0.828079	1163	1222.11	941.955	0.375644	1623	2849.32	597.79	2.25291	249	1980	391	2.34026	166	Protein of unknown function; previously annotated as two separate ORFs, YDR474C and YDR475C, which were merged as a result of corrections to the systematic reference sequence
YDR476C	TRUE	Uncharacterized	NA	NA	358.869	344.081	0.0607093	3711	534.273	547.745	-0.0359276	5046	560.18	618.055	-0.141843	5000	545.787	433.447	0.332483	1832	707.792	327.685	1.11101	1177	729	242	1.59091	434	Putative protein of unknown function; green fluorescent protein (GFP)-fusion protein localizes to the endoplasmic reticulum; YDR476C is not an essential gene
YDR481C	FALSE	Verified	PHO8	PHO8	1768.71	1779.39	-0.00868406	5390	3577.13	3178.32	0.170538	2389	2395.03	1139.87	1.07117	632	2384.63	1942.05	0.29618	2431	5252.56	1348.43	1.96174	591	7248	906	3	98	Repressible alkaline phosphatase, a glycoprotein localized to the vacuole; regulated by levels of inorganic phosphate and by a system consisting of Pho4p, Pho9p, Pho80p, Pho81p and Pho85p; dephosphorylates phosphotyrosyl peptides
YDR507C	TRUE	Verified	GIN4	GIN4,ERC47	1637.8	1684.36	-0.0404419	3519	520.292	617.84	-0.247913	1348	971.665	352.869	1.46133	173	1190.89	566.653	1.07151	177	594.125	190.539	1.64068	518	123	323	-1.39288	607	Protein kinase involved in bud growth and assembly of the septin ring, proposed to have kinase-dependent and kinase-independent activities; undergoes autophosphorylation; similar to Kcc4p and Hsl1p
YDR516C	FALSE	Verified	EMI2	EMI2	280.138	293.834	-0.0688671	3640	1995.28	1785.43	0.160324	2432	1385.02	1332.35	0.0559376	5650	1581.55	1337.34	0.241973	2833	3024.12	675.262	2.16299	306	903	696	0.375639	3678	Non-essential protein of unknown function required for transcriptional induction of the early meiotic-specific transcription factor IME1; required for sporulation; expression is regulated by glucose-repression transcription factors Mig1/2p
YDR517W	FALSE	Verified	GRH1	GRH1	600.556	588.761	0.028618	4572	711.032	552.752	0.363283	600	509.68	418.096	0.285758	3893	452.143	294.956	0.616281	644	502.427	182.164	1.46368	694	803	138	2.54073	106	Acetylated, cis-golgi localized protein involved in ER to Golgi transport; homolog of human GRASP65; forms a complex with the coiled-coil protein Bug1p; mutants are compromised for the fusion of ER-derived vesicles with Golgi membranes
YDR524C-B	FALSE	Uncharacterized	NA	NA	12226.3	12362.9	-0.0160316	4399	5388.66	5409.35	-0.00552899	5680	4323.39	5294.1	-0.292221	3789	5310.31	2763.49	0.942305	375	2815.89	1149.52	1.29256	1135	2090	737	1.50377	609	Putative protein of unknown function
YDR540C	TRUE	Uncharacterized	IRC4	IRC4	91.5482	91.7549	-0.00325379	5960	45.9375	31.0422	0.56544	934	49.5652	25.6632	0.949628	1704	38.7821	14.8006	1.38973	392	34.3867	24.0791	0.514067	3745	368	39	3.23816	42	Hypothetical protein; null mutant displays increased levels of spontaneous Rad52 foci
YEL032W	TRUE	Verified	MCM3	MCM3	1310.06	1284.57	0.0283431	4205	556.243	575.783	-0.0498103	4748	808.941	412.749	0.970769	727	815.37	625.855	0.381626	1505	966.647	308.841	1.64613	497	686	436	0.65388	2306	Protein involved in DNA replication; component of the Mcm2-7 hexameric complex that binds chromatin as a part of the pre-replicative complex
YEL052W	FALSE	Verified	AFG1	AFG1	442.178	489.36	-0.146268	1095	3024.88	1985.7	0.607231	154	1537.46	1043.64	0.558927	2364	1060.36	611.055	0.79518	361	910.291	278.48	1.70875	457	548	229	1.25883	761	Conserved protein that may act as a chaperone in the degradation of misfolded or unassembled cytochrome c oxidase subunits; localized to matrix face of the mitochondrial inner membrane; member of the AAA family but lacks a protease domain
YEL063C	TRUE	Verified	CAN1	CAN1	1369.56	1303.14	0.0717236	2173	2930.01	3157.29	-0.107782	3456	1366.32	456.591	1.58132	133	1123.74	492.65	1.18967	133	731.672	816.596	-0.158426	4990	1296	813	0.672738	2342	Plasma membrane arginine permease, requires phosphatidyl ethanolamine (PE) for localization, exclusively associated with lipid rafts; mutation confers canavanine resistance
YEL065W	FALSE	Verified	SIT1	SIT1,ARN3	245.349	168.217	0.54451	49	351.521	448.61	-0.351849	690	465.726	234.176	0.991885	606	414.307	259.011	0.677684	543	351.508	520.318	-0.565836	2843	764	179	2.09361	193	Ferrioxamine B transporter, member of the ARN family of transporters that specifically recognize siderophore-iron chelates; transcription is induced during iron deprivation and diauxic shift; potentially phosphorylated by Cdc28p
YEL067C	FALSE	Uncharacterized	NA	NA	37.5348	36.0466	0.0583653	5646	64.9116	51.0694	0.346017	1789	39.2781	26.7325	0.555131	3377	42.5657	14.8006	1.52403	305	20.0589	26.1729	-0.383835	4400	29	23	0.334419	4405	Putative protein of unknown function; the authentic, non-tagged protein is detected in highly purified mitochondria in high-throughput studies
YEL071W	TRUE	Verified	DLD3	DLD3	1741.25	1710.57	0.0256405	4295	1809.54	1779.42	0.0242136	5265	1291.5	1014.76	0.347903	3585	4421.16	4512.08	-0.0293671	5554	3897.15	1352.62	1.52667	920	988	602	0.714748	2129	D-lactate dehydrogenase, part of the retrograde regulon which consists of genes whose expression is stimulated by damage to mitochondria and reduced in cells grown with glutamate as the sole nitrogen source, located in the cytoplasm
YEL073C	TRUE	Uncharacterized	NA	NA	24.718	48.0621	-0.959337	164	117.84	131.178	-0.154706	3270	104.742	111.207	-0.0864148	5456	126.751	82.4607	0.620222	935	200.589	52.3459	1.93809	419	239	127	0.912182	1429	Putative protein of unknown function; located adjacent to ARS503 and the telomere on the left arm of chromosome V; regulated by inositol/choline
YEL077C	FALSE	Uncharacterized	NA	NA	297.532	282.911	0.0726951	3532	340.536	334.455	0.0259979	5338	390.91	130.454	1.58329	89	435.116	293.898	0.566084	763	501.472	285.809	0.811121	1950	652	561	0.216871	4571	Helicase-like protein encoded within the telomeric Y' element
YER001W	TRUE	Verified	MNN1	MNN1	3498.06	3675.66	-0.0714488	1671	819.884	860.17	-0.0692016	4252	1053.03	651.203	0.693363	1679	1063.2	780.205	0.446485	1191	2226.54	343.389	2.69689	93	558	353	0.660597	2249	Alpha-1,3-mannosyltransferase, integral membrane glycoprotein of the Golgi complex, required for addition of alpha1,3-mannose linkages to N-linked and O-linked oligosaccharides, one of five S. cerevisiae proteins of the MNN1 family
YER018C	TRUE	Verified	SPC25	SPC25	212.392	228.295	-0.104171	2985	308.58	224.305	0.460182	365	379.688	345.383	0.136616	5014	412.415	198.751	1.05313	204	351.508	104.692	1.74741	468	522	192	1.44294	552	Component of the evolutionarily conserved kinetochore-associated Ndc80 complex (Ndc80p-Nuf2p-Spc24p-Spc25p); involved in chromosome segregation, spindle checkpoint activity and kinetochore clustering
YER020W	FALSE	Verified	GPA2	GPA2,SSP101	1029.92	1093.41	-0.0863095	1744	3637.05	3433.67	0.0830173	3992	4297.21	3133.05	0.455834	2742	7535.08	9984.09	-0.406007	1898	18578.3	3689.34	2.33219	818	8041	7045	0.190775	4885	Nucleotide binding alpha subunit of the heterotrimeric G protein that interacts with the receptor Gpr1p, has signaling role in response to nutrients; green fluorescent protein (GFP)-fusion protein localizes to the cell periphery
YER032W	FALSE	Verified	FIR1	FIR1,PIP1	595.063	522.129	0.188637	445	155.788	160.218	-0.0404516	5195	246.891	86.6132	1.51121	131	349.039	179.722	0.957621	262	118.443	206.243	-0.800151	2106	110	136	-0.306103	4093	Protein involved in 3' mRNA processing, interacts with Ref2p; potential Cdc28p substrate
YER043C	TRUE	Verified	SAH1	SAH1	10234.2	9830.88	0.0580017	1688	1496.96	1080.47	0.47038	287	2236.98	1300.27	0.782744	1352	2518.95	1459.98	0.786874	466	2635.36	862.66	1.61113	680	1279	392	1.70609	393	S-adenosyl-L-homocysteine hydrolase, catabolizes S-adenosyl-L-homocysteine which is formed after donation of the activated methyl group of S-adenosyl-L-methionine (AdoMet) to an acceptor
YER044C-A	FALSE	Verified	MEI4	MEI4	57.6754	54.616	0.0786312	5028	21.9701	12.0163	0.870543	765	33.6669	13.9009	1.27616	1278	34.0526	20.0866	0.761533	1325	44.8937	10.4692	2.10036	600	31	9	1.78427	681	Meiosis-specific protein involved in recombination; required for chromosome synapsis; required for production of viable spores
YER046W	FALSE	Verified	SPO73	SPO73	65.9147	67.7239	-0.0390639	5570	197.731	178.242	0.149697	3003	138.408	270.533	-0.96687	665	165.533	109.948	0.590307	925	318.077	83.7534	1.92515	362	51	84	-0.719892	2258	Meiosis-specific protein of unknown function, required for spore wall formation during sporulation; dispensible for both nuclear divisions during meiosis
YER056C	TRUE	Verified	FCY2	FCY2,BRA7	7666.25	7563.23	0.0195186	4236	2803.18	2400.26	0.223873	1577	2129.43	1347.32	0.660381	1885	2944.6	1613.27	0.868086	388	2131.02	2578.56	-0.275022	4476	1938	669	1.53449	570	Purine-cytosine permease, mediates purine (adenine, guanine, and hypoxanthine) and cytosine accumulation
YER060W-A	FALSE	Verified	FCY22	FCY22	176.688	169.31	0.0615401	4339	283.614	339.462	-0.25932	1325	202.002	69.5044	1.53919	139	301.744	344.643	-0.19178	3293	252.169	183.211	0.460887	3392	140	197	-0.492769	3015	Putative purine-cytosine permease, very similar to Fcy2p but cannot substitute for its function
YER061C	FALSE	Verified	CEM1	CEM1	210.561	192.248	0.131266	2523	831.867	938.276	-0.173658	2209	742.543	796.628	-0.101431	5267	1131.3	1452.58	-0.360629	1748	888.322	308.841	1.52422	605	272	482	-0.825426	1652	Mitochondrial beta-keto-acyl synthase with possible role in fatty acid synthesis; required for mitochondrial respiration
YER065C	TRUE	Verified	ICL1	ICL1	301.194	280.726	0.101527	2709	65799.4	87684.2	-0.414242	876	30519.1	28171.7	0.115462	5003	29390.2	30850.9	-0.0699748	4972	18956.6	1389.26	3.77031	201	5899	7795	-0.402079	3799	Isocitrate lyase, catalyzes the formation of succinate and glyoxylate from isocitrate, a key reaction of the glyoxylate cycle; expression of ICL1 is induced by growth on ethanol and repressed by growth on glucose
YER070W	FALSE	Verified	RNR1	RNR1,SDS12,RIR1,CRT7	5438.88	5350.19	0.0237205	4081	172.765	227.309	-0.395846	635	793.043	278.018	1.51222	132	808.749	312.928	1.36986	80	225.424	149.709	0.590476	2852	195	295	-0.597241	2507	Ribonucleotide-diphosphate reductase (RNR), large subunit; the RNR complex catalyzes the rate-limiting step in dNTP synthesis and is regulated by DNA replication and DNA damage checkpoint pathways via localization of the small subunits
YER073W	FALSE	Verified	ALD5	ALD5	2810.53	2824.74	-0.00727617	5426	571.222	727.99	-0.349866	651	269.335	311.166	-0.20828	4443	390.659	461.991	-0.241956	2665	1428	388.406	1.87836	354	385	420	-0.125531	5184	Mitochondrial aldehyde dehydrogenase, involved in regulation or biosynthesis of electron transport chain components and acetate formation; activated by K%2B; utilizes NADP%2B as the preferred coenzyme; constitutively expressed
YER124C	TRUE	Verified	DSE1	DSE1	2946.02	2652.15	0.151603	269	777.941	533.726	0.543562	201	1094.18	744.232	0.556019	2332	1184.27	269.583	2.1352	11	279.869	113.067	1.30757	949	389	253	0.620633	2403	Daughter cell-specific protein, may participate in pathways regulating cell wall metabolism; deletion affects cell separation after division and sensitivity to drugs targeted against the cell wall
YER130C	TRUE	Uncharacterized	NA	NA	2070.82	2156.24	-0.0583156	2562	433.41	514.7	-0.247999	1378	105.677	102.653	0.0418865	5824	142.832	111.005	0.363695	2084	344.822	107.833	1.67706	525	446	264	0.756506	1891	Hypothetical protein
YER134C	TRUE	Uncharacterized	NA	NA	80.5624	91.7549	-0.187678	2761	232.683	102.139	1.18784	31	111.288	56.6728	0.973567	976	96.4823	21.1438	2.19003	59	107.936	11.5161	3.22845	91	81	15	2.43296	188	Putative protein of unknown function; non-essential gene
YER138W-A	FALSE	Uncharacterized	NA	NA	33.8728	34.9543	-0.0453392	5836	3.99456	2.00272	0.996074	3619	2.80558	4.27719	-0.608367	5433	6.62134	5.28594	0.324962	5411	13.3726	2.09384	2.67506	773	0	1	-Inf	6043	Putative protein of unknown function
YER150W	TRUE	Verified	SPI1	SPI1	162.04	227.203	-0.487627	76	6655.94	5086.92	0.387851	631	1807.73	1932.22	-0.0960848	5305	2117.88	2072.09	0.0315362	5504	3255.27	1037.5	1.64967	711	4339	742	2.54787	147	GPI-anchored, serine/threonine rich cell wall protein of unknown function; basal expression requires Msn2p/Msn4p; expression is induced under conditions of stress and during the diauxic shift; similar to Sed1p
YER152C	FALSE	Uncharacterized	NA	NA	561.191	491.544	0.19117	460	717.024	573.78	0.321523	788	452.633	624.47	-0.464291	2693	399.172	220.952	0.853275	329	414.55	186.351	1.15352	1147	575	124	2.21322	158	Putative protein of unknown function; shares amino acid similarity with the aminotransferases Aro8p and Aro9p; YER152C is not an essential gene
YER153C	TRUE	Verified	PET122	PET122	151.97	90.6626	0.745207	44	130.822	105.143	0.315252	1401	85.1025	22.4553	1.92215	153	86.0774	40.1732	1.0994	370	116.533	93.1757	0.322708	4189	292	59	2.30718	140	Mitochondrial translational activator specific for the COX3 mRNA, acts together with Pet54p and Pet494p; located in the mitochondrial inner membrane
YER158C	TRUE	Uncharacterized	NA	NA	398.235	539.606	-0.438288	28	1329.19	839.141	0.663563	113	1417.75	451.244	1.65162	114	2722.32	1313.03	1.05194	244	5364.32	505.661	3.40715	78	2201	478	2.20308	203	Protein of unknown function, has similarity to Afr1p; potentially phosphorylated by Cdc28p
YER163C	TRUE	Uncharacterized	NA	NA	121.759	119.063	0.0323056	5404	462.37	217.295	1.08939	26	158.983	83.4053	0.930659	894	101.212	37.0016	1.45172	183	150.919	15.7038	3.26459	73	473	97	2.28578	138	Putative protein of unknown function; green fluorescent protein (GFP)-fusion protein localizes to the cytoplasm and nucleus
YER168C	TRUE	Verified	CCA1	CCA1,TNT1	562.106	552.714	0.0243087	4841	397.459	217.295	0.871148	59	191.714	115.484	0.731263	1421	227.017	130.034	0.803911	441	248.348	144.475	0.781547	2133	389	128	1.60363	407	ATP (CTP)%3AtRNA-specific tRNA nucleotidyltransferase; different forms targeted to the nucleus, cytosol, and mitochondrion are generated via the use of multiple transcriptional and translational start sites
YER175C	FALSE	Verified	TMT1	TMT1,TAM1	201.406	163.848	0.297748	516	4664.65	4858.61	-0.0587738	4566	820.164	1068.23	-0.381238	3357	424.711	535.994	-0.335735	1806	663.854	191.586	1.79287	409	109	145	-0.411725	3472	Trans-aconitate methyltransferase, cytosolic enzyme that catalyzes the methyl esterification of 3-isopropylmalate, an intermediate of the leucine biosynthetic pathway, and trans-aconitate, which inhibits the citric acid cycle
YER184C	TRUE	Uncharacterized	NA	NA	188.589	203.172	-0.107451	3056	351.521	398.542	-0.181119	2242	239.409	217.068	0.141334	4984	375.524	348.872	0.106208	4333	1027.78	210.43	2.28811	153	1119	420	1.41375	635	Putative zinc cluster protein; deletion confers sensitivity to Calcufluor white, and prevents growth on glycerol or lactate as sole carbon source
YER186C	TRUE	Uncharacterized	NA	NA	450.417	450.036	0.00122143	5980	855.835	820.115	0.061506	4433	555.504	697.183	-0.327739	3624	512.681	487.364	0.0730614	4761	918.888	240.791	1.93211	297	1021	476	1.10095	1083	Putative protein of unknown function
YER190W	FALSE	Verified	YRF1-2	YRF1-2,YRF1	7.32386	7.64624	-0.0621475	5982	11.9837	14.0191	-0.226318	4799	10.2871	3.2079	1.68114	1965	14.1886	7.40032	0.939071	1655	14.3278	6.28151	1.18963	2314	29	8	1.85798	647	Helicase encoded by the Y' element of subtelomeric regions, highly expressed in the mutants lacking the telomerase component TLC1; potentially phosphorylated by Cdc28p
YFL008W	FALSE	Verified	SMC1	SMC1,CHL10	913.651	902.257	0.0181055	4922	305.584	335.456	-0.134555	3032	431.124	146.494	1.55726	93	525.923	319.271	0.720072	448	380.164	291.043	0.385388	3692	751	485	0.630828	2417	Subunit of the multiprotein cohesin complex, essential protein involved in chromosome segregation and in double-strand DNA break repair; SMC chromosomal ATPase family member, binds DNA with a preference for DNA with secondary structure
YFL012W	TRUE	Uncharacterized	NA	NA	5.49289	12.0155	-1.12926	1085	0.99864	0	Inf	6008	1.87038	5.34649	-1.51526	3193	4.72953	1.05719	2.16146	1408	8.59666	5.23459	0.715701	4009	4	7	-0.807355	3842	Putative protein of unknown function; transcribed during sporulation; null mutant exhibits increased resistance to rapamycin
YFL013C	TRUE	Verified	IES1	IES1	355.207	326.604	0.121119	1972	458.376	449.611	0.027853	5254	457.309	151.84	1.59061	85	424.711	366.844	0.211315	3015	551.142	307.794	0.840459	1831	282	154	0.872765	1521	Subunit of the INO80 chromatin remodeling complex
YFL017C	TRUE	Verified	GNA1	GNA1,PAT1	194.082	214.095	-0.141582	2245	214.708	129.176	0.73304	140	197.326	224.553	-0.186476	4636	239.314	75.0604	1.67278	64	202.499	48.1582	2.07206	333	196	67	1.54862	486	Evolutionarily conserved glucosamine-6-phosphate acetyltransferase required for multiple cell cycle events including passage through START, DNA synthesis, and mitosis; involved in UDP-N-acetylglucosamine synthesis, forms GlcNAc6P from AcCoA
YFL018C	TRUE	Verified	LPD1	LPD1,HPD1	1434.56	1499.76	-0.064119	2473	8962.8	8726.87	0.0384856	5035	6513.61	8071.07	-0.309301	3548	5708.54	5055.47	0.175275	3767	4094.88	1377.74	1.57151	889	936	999	-0.0939761	5416	Dihydrolipoamide dehydrogenase, the lipoamide dehydrogenase component (E3) of the pyruvate dehydrogenase and 2-oxoglutarate dehydrogenase multi-enzyme complexes
YFL021W	FALSE	Verified	GAT1	GAT1,MEP80,NIL1	855.976	858.564	-0.0043555	5727	476.351	462.629	0.0421707	4921	346.956	221.345	0.648458	1658	450.251	269.583	0.74	434	656.212	352.811	0.895266	1655	876	218	2.0066	225	Transcriptional activator of genes involved in nitrogen catabolite repression; contains a GATA-1-type zinc finger DNA-binding motif; activity and localization regulated by nitrogen limitation and Ure2p
YFL030W	TRUE	Verified	AGX1	AGX1	92.4637	75.3701	0.294894	1462	15387.1	14615.9	0.0741808	4404	9677.37	8182.27	0.242113	4061	7767.77	5610.5	0.469372	1547	5651.83	414.579	3.769	51	900	211	2.09268	199	Alanine%3Aglyoxylate aminotransferase (AGT), catalyzes the synthesis of glycine from glyoxylate, which is one of three pathways for glycine biosynthesis in yeast; has similarity to mammalian and plant alanine%3Aglyoxylate aminotransferases
YFL031W	TRUE	Verified	HAC1	HAC1,IRE15,ERN4	1788.85	1843.84	-0.043677	3326	1590.83	969.318	0.714742	91	996.915	1085.34	-0.122602	5137	1330.89	725.231	0.875877	301	2351.67	581.039	2.01698	341	6327	1074	2.55853	159	bZIP transcription factor (ATF/CREB1 homolog) that regulates the unfolded protein response, via UPRE binding, and membrane biogenesis; ER stress-induced splicing pathway utilizing Ire1p, Trl1p and Ada5p facilitates efficient Hac1p synthesis
YFL037W	FALSE	Verified	TUB2	TUB2,SHE8,ARM10	3327.78	3365.44	-0.0162359	4747	1096.51	901.225	0.282955	982	1644.07	1072.51	0.616284	2082	1682.77	843.636	0.996141	239	1001.99	318.263	1.65458	488	390	164	1.24978	766	Beta-tubulin; associates with alpha-tubulin (Tub1p and Tub3p) to form tubulin dimer, which polymerizes to form microtubules
YFL050C	TRUE	Verified	ALR2	ALR2	378.094	398.697	-0.0765472	3083	515.298	340.463	0.597911	167	286.169	89.8211	1.67174	76	290.393	133.206	1.12435	193	366.791	143.428	1.35463	858	4270	246	4.11751	21	Probable Mg(2%2B) transporter; overexpression confers increased tolerance to Al(3%2B) and Ga(3%2B) ions
YFL051C	TRUE	Uncharacterized	NA	NA	6.40838	6.55392	-0.0324001	5988	107.853	80.1089	0.429034	870	73.8802	29.9404	1.3031	649	42.5657	32.7728	0.377192	2895	43.9385	40.8298	0.105864	5635	534	104	2.36026	122	Putative protein of unknown function; YFL051C is not an essential gene
YFL052W	TRUE	Uncharacterized	NA	NA	21.9716	12.0155	0.870738	873	333.546	272.37	0.292316	1082	241.28	99.4448	1.27874	278	168.371	106.776	0.657057	740	126.084	92.1288	0.452667	3570	1641	298	2.46119	129	Putative zinc cluster protein that contains a DNA binding domain; null mutant sensitive to calcofluor white, low osmolarity and heat, suggesting a role for YFL052Wp in cell wall integrity
YFL054C	FALSE	Uncharacterized	NA	NA	104.365	110.324	-0.080114	4346	971.677	794.08	0.291193	936	397.457	281.226	0.49907	2447	299.852	223.067	0.426775	1389	328.584	1080.42	-1.71726	452	3864	703	2.4585	163	Putative channel-like protein; similar to Fps1p; mediates passive diffusion of glycerol in the presence of ethanol
YFL055W	FALSE	Verified	AGP3	AGP3	70.4921	46.9698	0.585729	404	685.067	808.099	-0.238286	1406	250.632	173.226	0.532909	2250	258.232	232.581	0.150933	3819	457.534	354.905	0.366444	3760	754	222	1.764	316	Low-affinity amino acid permease, may act to supply the cell with amino acids as nitrogen source in nitrogen-poor conditions; transcription is induced under conditions of sulfur limitation
YFL056C	TRUE	Verified	AAD6	AAD6	125.421	148.556	-0.244223	1252	130.822	169.23	-0.371382	873	62.6579	62.0193	0.0147782	6078	82.2938	72.946	0.173954	4075	114.622	61.7681	0.891952	2042	233	80	1.54226	481	Putative aryl-alcohol dehydrogenase with similarity to P. chrysosporium aryl-alcohol dehydrogenase, involved in the oxidative stress response
YFL058W	TRUE	Verified	THI5	THI5	2.74645	1.09232	1.33017	4253	21.9701	9.01225	1.28558	312	37.4077	33.1483	0.174402	5268	68.1052	91.9754	-0.433483	1880	180.53	19.8914	3.18202	70	9	0	Inf	266	Protein involved in synthesis of the thiamine precursor hydroxymethylpyrimidine (HMP); member of a subtelomeric gene family including THI5, THI11, THI12, and THI13
YFL059W	FALSE	Verified	SNZ3	SNZ3	20.1406	34.9543	-0.795361	520	178.757	294.4	-0.719782	116	267.465	407.403	-0.607106	1876	124.859	232.581	-0.89743	347	128.95	20.9384	2.62259	183	34	56	-0.719892	2420	Member of a stationary phase-induced gene family; transcription of SNZ2 is induced prior to diauxic shift, and also in the absence of thiamin in a Thi2p-dependent manner; forms a coregulated gene pair with SNO3
YFL060C	FALSE	Verified	SNO3	SNO3	9.15482	15.2925	-0.740219	1760	22.9687	44.0599	-0.939795	305	46.7596	50.257	-0.104063	5557	38.7821	54.9738	-0.503352	1899	44.8937	9.42226	2.25237	510	24	33	-0.459432	3769	Protein of unknown function, nearly identical to Sno2p; expression is induced before the diauxic shift and also in the absence of thiamin
YFL062W	TRUE	Verified	COS4	COS4	38.4503	29.4927	0.382637	2175	98.8654	65.0885	0.603063	426	63.5931	57.7421	0.139245	5270	58.6461	41.2303	0.508329	1837	121.308	61.7681	0.973746	1776	229	45	2.34735	135	Protein of unknown function, member of the DUP380 subfamily of conserved, often subtelomerically-encoded proteins
YFL064C	TRUE	Uncharacterized	NA	NA	19.2251	22.9387	-0.254793	3985	17.9755	22.03	-0.293432	3580	39.2781	3.2079	3.61402	47	38.7821	20.0866	0.94916	830	67.8181	5.23459	3.69552	81	106	28	1.92057	311	Putative protein of unknown function
YFL065C	FALSE	Uncharacterized	NA	NA	17.3942	24.0311	-0.466297	2369	7.98912	12.0163	-0.588888	2622	23.3798	3.2079	2.86556	266	42.5657	20.0866	1.08346	609	37.2522	5.23459	2.83118	311	52	15	1.79355	524	Putative protein of unknown function
YFL066C	TRUE	Uncharacterized	NA	NA	19.2251	22.9387	-0.254793	3986	9.9864	27.0368	-1.43689	183	27.1206	1.0693	4.66465	51	17.9722	6.34313	1.5025	620	30.5659	26.1729	0.223848	5112	24	22	0.125531	5636	Helicase-like protein encoded within the telomeric Y' element
YFR012W	FALSE	Uncharacterized	NA	NA	10.0703	14.2002	-0.495801	3094	4.9932	4.00545	0.318002	6011	7.48154	13.9009	-0.89377	3221	15.1345	14.8006	0.0321804	5989	19.1037	5.23459	1.8677	1102	16	20	-0.321928	4690	Putative protein of unknown function
YFR018C	TRUE	Uncharacterized	NA	NA	476.966	420.543	0.181632	671	513.301	422.575	0.2806	1112	522.773	486.531	0.103652	5229	367.011	248.439	0.562931	810	377.298	164.366	1.19879	1079	372	73	2.34933	125	Putative protein of unknown function
YFR025C	TRUE	Verified	HIS2	HIS2	376.263	406.343	-0.110957	2040	740.991	602.82	0.29773	925	347.892	266.255	0.385827	3132	261.07	150.121	0.798313	430	271.273	37.689	2.84753	83	52	27	0.945552	1743	Histidinolphosphatase, catalyzes the eighth step in histidine biosynthesis; mutations cause histidine auxotrophy and sensitivity to Cu, Co, and Ni salts; transcription is regulated by general amino acid control
YFR026C	TRUE	Uncharacterized	NA	NA	34.7883	44.7851	-0.364417	2022	70.9035	59.0803	0.263178	2483	49.5652	43.8412	0.177038	5153	47.2953	33.83	0.483392	2169	55.4007	15.7038	1.81879	770	119	29	2.03684	256	Putative protein of unknown function
YFR029W	FALSE	Verified	PTR3	PTR3,SSY3	324.996	294.927	0.140067	1679	638.131	721.982	-0.178109	2176	457.309	173.226	1.40051	169	419.036	385.874	0.118946	4138	646.66	448.081	0.529249	2985	1403	392	1.83959	308	Component of the SPS plasma membrane amino acid sensor system (Ssy1p-Ptr3p-Ssy5p), which senses external amino acid concentration and transmits intracellular signals that result in regulation of expression of amino acid permease genes
YFR030W	TRUE	Verified	MET10	MET10	525.487	475.159	0.145243	1053	2497.6	2193.98	0.18699	2019	649.023	332.552	0.964691	703	918.474	523.308	0.811578	337	1300.96	281.621	2.20775	184	1815	192	3.24079	52	Subunit alpha of assimilatory sulfite reductase, which is responsible for the conversion of sulfite into sulfide
YFR031C	TRUE	Verified	SMC2	SMC2	845.906	843.271	0.00449945	5726	419.429	321.437	0.38389	571	549.893	229.899	1.25815	277	657.404	307.642	1.09553	160	478.548	150.756	1.66645	505	224	62	1.85316	277	Component of the condensin complex, essential SMC chromosomal ATPase family member that forms a complex with Smc4p to form the active ATPase; Smc2p/Smc4p complex binds DNA, possibly in the cleft formed by the coiled-coil of the folded dimer
YFR039C	TRUE	Uncharacterized	NA	NA	563.022	535.237	0.0730121	2841	400.455	436.594	-0.124652	3198	461.985	558.174	-0.272869	4005	703.754	864.78	-0.297263	2151	1496.77	384.219	1.96186	303	1061	517	1.03719	1214	Putative protein of unknown function; YFR039C is not an essential gene
YFR046C	FALSE	Verified	CNN1	CNN1	183.096	171.494	0.0944429	3497	219.701	202.275	0.119223	3486	194.52	129.385	0.588247	2062	195.802	149.064	0.393471	1705	197.723	121.442	0.70321	2438	408	96	2.08746	187	Kinetochore protein of unknown function; associated with the essential kinetochore proteins Nnf1p and Spc24p; phosphorylated by both Clb5-Cdk1 and, to a lesser extent, Clb2-Cdk1.
YFR047C	FALSE	Verified	BNA6	BNA6,QPT1	357.038	372.481	-0.0610902	3663	1469	1322.8	0.151241	2574	1019.36	1638.17	-0.684418	1784	943.068	985.299	-0.0632011	4928	702.061	228.228	1.62112	530	59	68	-0.20482	4840	Quinolinate phosphoribosyl transferase, required for biosynthesis of nicotinic acid from tryptophan via kynurenine pathway
YGL001C	TRUE	Verified	ERG26	ERG26	1180.97	1120.72	0.0755478	2082	856.833	429.584	0.996074	34	618.162	376.393	0.715745	1443	417.144	195.58	1.09279	182	686.778	91.0818	2.91461	57	132	53	1.31647	768	C-3 sterol dehydrogenase, catalyzes the second of three steps required to remove two C-4 methyl groups from an intermediate in ergosterol biosynthesis
YGL006W-A	FALSE	Uncharacterized	NA	NA	3.66193	6.55392	-0.839755	3135	35.9511	28.0381	0.358644	2395	26.1854	7.48509	1.80667	754	40.6739	21.1438	0.943872	814	13.3726	39.7829	-1.57287	1096	8	8	0	6053	Putative protein of unknown function; identified by SAGE
YGL007C-A	FALSE	Uncharacterized	NA	NA	4.57741	7.64624	-0.740219	3169	6.99048	17.0231	-1.28403	442	15.8983	19.2474	-0.275792	5141	13.2427	19.0294	-0.523035	2851	5.73111	10.4692	-0.869262	3373	18	6	1.58496	1143	Putative protein of unknown function, identified by gene-trapping, microarray-based expression analysis, and genome-wide homology searching; haploid deletion strain exhibits a slow-growth phenotype
YGL008C	FALSE	Verified	PMA1	PMA1	66323	67531.6	-0.0260535	2725	22792	13848.8	0.718762	162	15839.4	5399.96	1.55249	71	15188.4	4549.08	1.73932	85	9202.25	754.828	3.60777	100	2247	1055	1.09076	1209	Plasma membrane H%2B-ATPase, pumps protons out of the cell; major regulator of cytoplasmic pH and plasma membrane potential; part of the P2 subgroup of cation-transporting ATPases
YGL012W	TRUE	Verified	ERG4	ERG4	1631.39	1658.14	-0.023467	4440	1140.45	317.432	1.84508	5	750.024	271.602	1.46544	156	609.163	117.348	2.37604	5	557.828	73.2842	2.92825	59	384	177	1.11736	975	C-24(28) sterol reductase, catalyzes the final step in ergosterol biosynthesis; mutants are viable, but lack ergosterol
YGL022W	TRUE	Verified	STT3	STT3	2765.67	2504.69	0.142997	345	880.801	866.178	0.0241528	5291	964.183	706.806	0.447992	2905	909.961	649.114	0.487334	1008	1270.4	765.297	0.731187	2243	1474	476	1.6307	466	Subunit of the oligosaccharyltransferase complex of the ER lumen, which catalyzes asparagine-linked glycosylation of newly synthesized proteins; forms a subcomplex with Ost3p and Ost4p and is directly involved in catalysis
YGL028C	TRUE	Verified	SCW11	SCW11	3576.79	3233.27	0.145672	276	388.471	283.385	0.455042	360	560.18	248.077	1.1751	358	677.268	185.008	1.87214	25	173.844	219.853	-0.338747	3981	172	241	-0.486625	3025	Cell wall protein with similarity to glucanases; may play a role in conjugation during mating based on its regulation by Ste12p
YGL032C	TRUE	Verified	AGA2	AGA2	204.153	237.034	-0.215444	965	240.672	184.251	0.385402	650	171.14	206.375	-0.270087	4031	262.962	268.526	-0.0302083	5556	463.265	146.568	1.66026	516	21	73	-1.79751	449	Adhesion subunit of a-agglutinin of a-cells, C-terminal sequence acts as a ligand for alpha-agglutinin (Sag1p) during agglutination, modified with O-linked oligomannosyl chains, linked to anchorage subunit Aga1p via two disulfide bonds
YGL035C	TRUE	Verified	MIG1	MIG1,TDS22,SSN1,CAT4	619.781	613.884	0.0137932	5325	1593.83	1156.57	0.462642	301	904.331	304.75	1.56922	117	1098.2	512.736	1.09885	163	1572.23	1565.14	0.0065229	6019	6522	1249	2.38454	197	Transcription factor involved in glucose repression; sequence specific DNA binding protein containing two Cys2His2 zinc finger motifs; regulated by the SNF1 kinase and the GLC7 phosphatase
YGL039W	FALSE	Verified	NA	NA	509.924	488.267	0.0626099	3316	200.727	193.263	0.054669	4830	129.057	121.9	0.0823045	5457	115.4	89.861	0.360882	2225	174.799	41.8767	2.06148	363	314	171	0.876768	1509	Oxidoreductase, catalyzes NADPH-dependent reduction of the bicyclic diketone bicyclo%5B2.2.2%5Doctane-2,6-dione (BCO2,6D) to the chiral ketoalcohol (1R,4S,6S)-6-hydroxybicyclo%5B2.2.2%5Doctane-2-one (BCO2one6ol)
YGL051W	TRUE	Verified	MST27	MST27	43.0277	32.7696	0.392906	1888	87.8804	67.0912	0.389417	1209	65.4635	48.1184	0.4441	3493	44.4575	29.6013	0.586769	1693	90.7426	20.9384	2.11563	455	40	15	1.41504	959	Putative integral membrane protein, involved in vesicle formation; forms complex with Mst28p; member of DUP240 gene family; binds COPI and COPII vesicles
YGL053W	TRUE	Verified	PRM8	PRM8	213.307	234.849	-0.138799	2160	669.089	479.652	0.48021	299	493.782	409.541	0.269864	4017	496.6	393.274	0.33655	1809	931.305	98.4103	3.24237	33	261	92	1.50434	503	Pheromone-regulated protein with 2 predicted transmembrane segments and an FF sequence, a motif involved in COPII binding; forms a complex with Prp9p in the ER; member of DUP240 gene family
YGL055W	FALSE	Verified	OLE1	OLE1,MDM2	15327	15709.8	-0.035585	2792	11393.5	16160	-0.504215	399	19024.6	18047.6	0.0760585	5323	32665.9	36531.1	-0.161342	3868	42238.3	6443.78	2.71257	807	4084	4984	-0.287321	4348	Delta(9) fatty acid desaturase, required for monounsaturated fatty acid synthesis and for normal distribution of mitochondria
YGL062W	TRUE	Verified	PYC1	PYC1	629.852	512.298	0.298028	84	20958.5	14961.3	0.486294	479	18020.2	7256.26	1.31232	154	21586.5	12582.7	0.778693	614	17000.4	4286.08	1.98784	1076	9425	3412	1.46587	781	Pyruvate carboxylase isoform, cytoplasmic enzyme that converts pyruvate to oxaloacetate; highly similar to isoform Pyc2p but differentially regulated; mutations in the human homolog are associated with lactic acidosis
YGL063W	TRUE	Verified	PUS2	PUS2	216.054	211.91	0.0279377	5197	89.8776	53.0722	0.760007	253	69.2042	41.7027	0.730721	2136	72.8347	38.0588	0.936397	579	110.801	33.5014	1.72569	676	174	83	1.0679	1118	Mitochondrial tRNA%3Apseudouridine synthase; acts at positions 27 and 28, but not at position 72; efficiently and rapidly targeted to mitochondria, specifically dedicated to mitochondrial tRNA modification
YGL071W	TRUE	Verified	AFT1	AFT1,RCS1	463.234	445.667	0.0557757	3646	378.485	290.395	0.382219	587	290.845	76.9895	1.91752	36	289.447	107.833	1.4245	104	415.505	317.216	0.389402	3662	510	115	2.14886	176	Transcription factor involved in iron utilization and homeostasis; binds the consensus site PyPuCACCCPu and activates the expression of target genes in response to changes in iron availability
YGL121C	TRUE	Verified	GPG1	GPG1	21.0561	29.4927	-0.486118	1855	2071.18	2002.72	0.0484902	4703	2097.64	3107.38	-0.566935	2237	2074.37	1965.31	0.0779144	4786	2127.2	1563.05	0.444591	3585	1778	544	1.70858	413	Proposed gamma subunit of the heterotrimeric G protein that interacts with the receptor Grp1p; involved in regulation of pseudohyphal growth; requires Gpb1p or Gpb2p to interact with Gpa2p
YGL126W	FALSE	Verified	SCS3	SCS3	561.191	584.391	-0.0584444	3345	270.632	228.31	0.245333	1534	154.307	155.048	-0.00691683	6082	155.128	75.0604	1.04734	292	447.027	101.551	2.13816	227	1230	361	1.76859	354	Protein required for inositol prototrophy, appears to be involved in the synthesis of inositol phospholipids from inositol but not in the control of inositol synthesis
YGL138C	TRUE	Uncharacterized	NA	NA	0.915482	3.27696	-1.83976	2716	0	0	NA	6373	0	4.27719	-Inf	1119	0.945905	4.22875	-2.16046	1528	7.64148	2.09384	1.8677	1864	18	21	-0.222392	5203	Putative protein of unknown function; has no significant sequence similarity to any known protein
YGL143C	FALSE	Verified	MRF1	MRF1	315.841	327.696	-0.0531587	4027	683.07	561.764	0.28207	1059	303.002	320.79	-0.0822986	5378	186.343	193.465	-0.0541127	5199	301.838	106.786	1.49906	702	169	136	0.313417	4007	Mitochondrial translation release factor, involved in stop codon recognition and hydrolysis of the peptidyl-tRNA bond during mitochondrial translation; lack of MRF1 causes mitochondrial genome instability
YGL161C	FALSE	Verified	YIP5	YIP5	642.668	677.239	-0.0755897	2566	1565.87	1135.54	0.463579	298	971.665	793.42	0.292375	3952	973.337	678.715	0.520133	887	1422.27	374.797	1.92402	323	189	103	0.875742	1561	Protein that interacts with Rab GTPases, localized to late Golgi vesicles; computational analysis of large-scale protein-protein interaction data suggests a possible role in vesicle-mediated transport
YGL175C	TRUE	Verified	SAE2	SAE2,COM1	93.3792	85.201	0.132231	3601	36.9497	42.0572	-0.18679	3873	52.3708	7.48509	2.80667	72	41.6198	34.8872	0.254573	3783	32.4763	32.4544	0.000970575	6118	203	37	2.45588	121	Protein with a role in accurate meiotic and mitotic double-strand break repair; phosphorylated in response to DNA damage and required for normal resistance to DNA-damaging agents
YGL178W	FALSE	Verified	MPT5	MPT5,UTH4,PUF5,HTR1	821.188	836.718	-0.027029	4459	381.481	307.418	0.311408	918	295.521	71.643	2.04436	25	337.688	260.068	0.376801	1640	597.946	380.031	0.653897	2468	380	173	1.13523	943	Member of the Puf family of RNA-binding proteins; binds to mRNAs encoding chromatin modifiers and spindle pole body components; involved in longevity, maintenance of cell wall integrity, and sensitivity to and recovery from pheromone arrest
YGL187C	FALSE	Verified	COX4	COX4	1026.26	1172.06	-0.191656	201	7394.93	7357	0.00741876	5652	6232.12	7942.75	-0.349915	3272	6763.22	6180.32	0.130029	4287	4890.55	852.191	2.52075	247	282	363	-0.364274	3660	Subunit IV of cytochrome c oxidase, which is the terminal member of the mitochondrial inner membrane electron transport chain; N-terminal 25 residues of precursor are cleaved during mitochondrial import; phosphorylated
YGL202W	TRUE	Verified	ARO8	ARO8	3292.99	3362.16	-0.0299916	3840	4466.92	2727.71	0.71159	106	1368.19	958.092	0.514029	2589	1049.01	440.848	1.25068	119	1187.29	171.694	2.78976	67	363	246	0.561311	2660	Aromatic aminotransferase I, expression is regulated by general control of amino acid biosynthesis
YGL206C	TRUE	Verified	CHC1	CHC1,SWA5	2448.91	2322.27	0.0766047	1694	2963.96	2588.52	0.195401	1945	2254.75	1467.08	0.620021	2055	2100.86	1797.22	0.22521	3062	2517.87	739.124	1.76831	531	341	198	0.784271	1791	Clathrin heavy chain, subunit of the major coat protein involved in intracellular protein transport and endocytosis; two heavy chains form the clathrin triskelion structural component; the light chain (CLC1) is thought to regulate function
YGL226C-A	FALSE	Verified	OST5	OST5	502.6	513.391	-0.0306472	4568	211.712	177.241	0.256389	1545	334.799	380.67	-0.185248	4623	413.361	248.439	0.734508	452	442.251	102.598	2.10786	237	80	68	0.234465	4624	Zeta subunit of the oligosaccharyltransferase complex of the ER lumen, which catalyzes asparagine-linked glycosylation of newly synthesized proteins
YGL229C	TRUE	Verified	SAP4	SAP4	130.914	83.0164	0.657151	82	439.402	208.283	1.07699	27	131.862	19.2474	2.7763	13	86.0774	12.6863	2.76237	33	129.905	17.7976	2.8677	114	845	22	5.26338	4	Protein required for function of the Sit4p protein phosphatase, member of a family of similar proteins that form complexes with Sit4p, including Sap155p, Sap185p, and Sap190p
YGL248W	TRUE	Verified	PDE1	PDE1	286.546	337.527	-0.236237	476	2250.94	2165.94	0.0555281	4551	1104.46	1075.71	0.0380487	5762	1197.52	938.783	0.351181	1763	2467.24	587.321	2.07068	313	1700	855	0.991538	1390	Low-affinity cyclic AMP phosphodiesterase, controls glucose and intracellular acidification-induced cAMP signaling, target of the cAMP-protein kinase A (PKA) pathway; glucose induces transcription and inhibits translation
YGL258W-A	FALSE	Uncharacterized	NA	NA	4.57741	7.64624	-0.740219	3171	78.8926	55.0749	0.518495	724	62.6579	36.3562	0.785296	2028	34.0526	16.915	1.00946	805	31.5211	17.7976	0.824635	2745	71	24	1.56478	637	Putative protein of unknown function
YGL259W	TRUE	Uncharacterized	YPS5	YPS5	2.74645	7.64624	-1.47718	1206	89.8776	82.1116	0.130375	3952	72.945	25.6632	1.50711	432	49.1871	23.2581	1.08054	562	43.9385	28.2668	0.636378	3218	86	29	1.56828	598	Protein with similarity to GPI-anchored aspartic proteases such as Yap1p and Yap3p
YGL261C	FALSE	Uncharacterized	PAU11	PAU11	0.915482	1.09232	-0.254793	6004	2.99592	1.00136	1.58104	3175	3.74077	4.27719	-0.19333	6086	1.89181	1.05719	0.839535	6007	1.91037	3.14075	-0.717258	5541	6	6	0	6066	Putative protein of unknown function; mRNA expression appears to be regulated by SUT1 and UPC2
YGR014W	FALSE	Verified	MSB2	MSB2	1711.95	1688.73	0.0197054	4671	404.449	446.607	-0.143048	2856	903.396	212.79	2.08592	24	1501.15	765.404	0.971776	247	844.384	785.188	0.10486	5317	1158	1257	-0.118349	5261	Mucin family member involved in the Cdc42p- and MAP kinase-dependent filamentous growth signaling pathway; also functions as an osmosensor in parallel to the Sho1p-mediated pathway; potential Cdc28p substrate
YGR035C	FALSE	Uncharacterized	NA	NA	110.773	145.279	-0.391212	368	76.8953	38.0517	1.01493	142	61.7227	34.2176	0.851064	1815	47.2953	11.6291	2.02396	155	19.1037	13.6099	0.489192	4111	9	6	0.584963	4260	Putative protein of unknown function, potential Cdc28p substrate; transcription is activated by paralogous transcription factors Yrm1p and Yrr1p along with genes involved in multidrug resistance
YGR044C	TRUE	Verified	RME1	RME1,CSP1	769.005	723.116	0.0887656	1945	2778.22	2364.21	0.232799	1474	1875.06	1813.53	0.0481361	5689	2036.53	1854.31	0.135235	4071	3332.64	570.57	2.54619	171	393	142	1.46864	527	Zinc finger protein involved in control of meiosis; prevents meiosis by repressing IME1 expression and promotes mitosis by activating CLN2 expression; directly repressed by a1-a2 regulator; mediates cell type control of sporulation
YGR053C	TRUE	Uncharacterized	NA	NA	40.2812	46.9698	-0.221626	3348	477.35	429.584	0.152107	2692	212.289	227.761	-0.101491	5254	176.884	282.269	-0.674266	607	678.181	198.914	1.76952	425	330	100	1.72247	334	Putative protein of unknown function
YGR060W	TRUE	Verified	ERG25	ERG25	6540.2	6788.77	-0.0538149	2157	499.32	454.618	0.13531	2957	2307.12	2266.91	0.0253635	5848	3686.19	3827.02	-0.0540904	5167	10143.1	2569.14	1.98114	855	229	278	-0.279737	4169	C-4 methyl sterol oxidase, catalyzes the first of three steps required to remove two C-4 methyl groups from an intermediate in ergosterol biosynthesis; mutants accumulate the sterol intermediate 4,4-dimethylzymosterol
YGR063C	TRUE	Verified	SPT4	SPT4	21.0561	19.6618	0.0988444	5626	19.9728	9.01225	1.14808	470	9.35192	11.7623	-0.330833	5246	8.51315	5.28594	0.687532	3261	14.3278	4.18767	1.77459	1360	36	4	3.16993	156	Protein that forms a complex with Spt5p and mediates both activation and inhibition of transcription elongation, and plays a role in pre-mRNA processing; in addition, Spt4p is involved in kinetochore function and gene silencing
YGR067C	TRUE	Uncharacterized	NA	NA	51.267	61.17	-0.254793	2587	5360.7	5689.74	-0.0859399	4012	4075.57	1732.26	1.23434	354	4880.87	4373.59	0.158321	3946	3302.07	716.092	2.20516	300	2430	1549	0.649619	2540	Putative protein of unknown function; contains a zinc finger motif similar to that of Adr1p
YGR068C	FALSE	Uncharacterized	NA	NA	291.123	287.28	0.0191714	5382	277.622	221.301	0.327113	883	167.399	93.029	0.847542	1073	138.102	59.2025	1.222	225	89.7874	51.299	0.807583	2363	176	57	1.62654	431	Putative protein of unknown function; YGR068C is not an essential gene.
YGR079W	FALSE	Uncharacterized	NA	NA	624.359	580.022	0.106267	1662	93.8722	83.113	0.175624	3244	151.501	191.404	-0.337296	3533	151.345	155.407	-0.0382089	5534	213.961	564.289	-1.39908	774	566	189	1.58242	429	Putative protein of unknown function; YGR079W is not an essential gene
YGR087C	FALSE	Verified	PDC6	PDC6	53.098	33.8619	0.648992	498	196.732	317.432	-0.690213	121	334.799	600.946	-0.84394	990	1166.3	6197.24	-2.40968	20	13393.6	3401.44	1.97733	989	85	620	-2.86673	68	Minor isoform of pyruvate decarboxylase, key enzyme in alcoholic fermentation, decarboxylates pyruvate to acetaldehyde, regulation is glucose- and ethanol-dependent, involved in amino acid catabolism
YGR092W	FALSE	Verified	DBF2	DBF2	504.431	572.376	-0.182307	517	491.331	432.588	0.183701	2165	564.856	353.938	0.674387	1608	528.761	256.897	1.04143	192	601.767	132.959	2.17823	204	196	131	0.581287	2607	Ser/Thr kinase involved in transcription and stress response; functions as part of a network of genes in exit from mitosis; localization is cell cycle regulated; activated by Cdc15p during the exit from mitosis
YGR101W	FALSE	Verified	PCP1	PCP1,RBD1,MDM37	338.728	353.912	-0.0632611	3625	838.858	664.904	0.33528	699	612.551	529.303	0.210736	4473	400.118	363.673	0.137784	3884	610.363	324.544	0.911252	1623	847	178	2.25048	154	Mitochondrial serine protease required for the processing of various mitochondrial proteins and maintenance of mitochondrial DNA and morphology; belongs to the rhomboid-GlpG superfamily of intramembrane peptidases
YGR121C	FALSE	Verified	MEP1	MEP1,AMT1	690.274	736.224	-0.0929766	1847	1317.21	1431.95	-0.120496	3096	1315.82	1314.17	0.00180746	6010	2401.65	2360.7	0.0248125	5592	5561.09	1871.89	1.57087	1023	2603	2925	-0.168261	4978	Ammonium permease; belongs to a ubiquitous family of cytoplasmic membrane proteins that transport only ammonium (NH4%2B); expression is under the nitrogen catabolite repression regulation
YGR121W-A	FALSE	Uncharacterized	NA	NA	14.6477	16.3848	-0.161683	5235	2.99592	1.00136	1.58104	3176	4.67596	12.8316	-1.45636	1999	6.62134	5.28594	0.324962	5412	9.55185	1.04692	3.18963	800	5	5	0	6071	Putative protein of unknown function
YGR122W	TRUE	Uncharacterized	NA	NA	323.165	338.619	-0.0673926	3544	282.615	259.353	0.123924	3298	269.335	218.137	0.30417	3731	615.784	674.486	-0.131364	3929	1367.82	399.923	1.77409	431	213	214	-0.00675737	6072	Putative protein of unknown function; deletion mutants do not properly process Rim101p and have decreased resistance to rapamycin; green fluorescent protein (GFP)-fusion protein localizes to the cytoplasm
YGR136W	TRUE	Verified	LSB1	LSB1	721.4	668.5	0.109871	1426	882.798	472.643	0.901334	48	599.458	148.633	2.01191	27	560.922	176.55	1.66772	42	860.622	84.8003	3.34324	30	303	55	2.46181	113	Protein containing an N-terminal SH3 domain; binds Las17p, which is a homolog of human Wiskott-Aldrich Syndrome protein involved in actin patch assembly and actin polymerization
YGR138C	TRUE	Verified	TPO2	TPO2	1785.19	2285.13	-0.356201	20	240.672	280.381	-0.220319	1804	76.6858	63.0886	0.281579	4355	197.694	67.66	1.54689	99	482.368	86.8942	2.4728	110	619	177	1.80619	283	Polyamine transport protein specific for spermine; localizes to the plasma membrane; transcription of TPO2 is regulated by Haa1p; member of the major facilitator superfamily
YGR152C	TRUE	Verified	RSR1	RSR1,BUD1	327.743	292.742	0.162934	1276	32.9551	20.0272	0.71854	767	59.8523	27.8018	1.10623	1105	94.5905	39.116	1.27394	254	176.709	29.3137	2.59173	156	159	11	3.85345	31	GTP-binding protein of the ras superfamily required for bud site selection, morphological changes in response to mating pheromone, and efficient cell fusion; localized to the plasma membrane; significantly similar to mammalian Rap GTPases
YGR175C	TRUE	Verified	ERG1	ERG1	6660.13	6701.39	-0.00890865	5158	1411.08	1297.76	0.12077	3087	3203.03	2820.81	0.183329	4688	5994.2	5460.38	0.134567	4228	7226.93	2110.59	1.77574	897	387	516	-0.415037	3403	Squalene epoxidase, catalyzes the epoxidation of squalene to 2,3-oxidosqualene; plays an essential role in the ergosterol-biosynthesis pathway and is the specific target of the antifungal drug terbinafine
YGR189C	TRUE	Verified	CRH1	CRH1	5986.34	5909.45	0.0186489	4406	1775.58	1634.22	0.119689	3115	3153.47	1704.46	0.887623	987	4035.23	1600.58	1.33405	146	2043.14	433.424	2.23694	209	1302	1370	-0.0734464	5529	Cell wall protein that functions in the transfer of chitin to beta(1-6)glucan, putative chitin transglycosidase
YGR194C	TRUE	Verified	XKS1	XKS1	176.688	173.679	0.0247815	5413	3353.43	1619.2	1.05036	25	2537.18	923.874	1.45746	204	2189.77	888.038	1.30209	128	2719.41	195.774	3.79604	22	186	101	0.880947	1550	Xylulokinase, converts D-xylulose and ATP to xylulose 5-phosphate and ADP; rate limiting step in fermentation of xylulose; required for xylose fermentation by recombinant S. cerevisiae strains
YGR198W	TRUE	Verified	YPP1	YPP1	985.974	957.965	0.0415769	3671	520.292	388.528	0.421301	441	282.428	141.147	1.00068	598	219.45	108.89	1.01102	271	163.337	87.9411	0.893239	1914	172	49	1.81155	310	Cargo-transport protein involved in endocytosis; may interact with ribosomes, based on co-purification experiments; GFP-fusion protein localizes to the cytoplasm; YGR198W is an essential gene
YGR201C	FALSE	Uncharacterized	NA	NA	164.787	200.987	-0.286501	577	3222.61	2400.26	0.425038	410	1094.18	2373.84	-1.11738	544	1158.73	1782.42	-0.621287	703	2771.95	940.132	1.55996	761	4044	3536	0.193665	4845	Putative protein of unknown function
YGR207C	TRUE	Verified	NA	NA	438.516	503.56	-0.199534	459	894.782	556.757	0.684488	104	628.449	670.45	-0.0933342	5310	648.891	424.99	0.610548	626	600.811	143.428	2.06659	245	96	44	1.12553	1139	Protein that interacts with frataxin (Yfh1p); putative homolog of mammalian electron transfer flavoprotein complex subunit ETF-beta; authentic, non-tagged protein is detected in highly purified mitochondria in high-throughput studies
YGR233C	TRUE	Verified	PHO81	PHO81	2243.85	2145.32	0.064783	2235	1220.34	1155.57	0.0786754	4004	2297.77	1228.62	0.903189	988	3178.24	2739.17	0.214488	3298	7310.03	2221.56	1.7183	971	3876	1463	1.40564	769	Cyclin-dependent kinase (CDK) inhibitor, regulates Pho80p-Pho85p and Pcl7p-Pho85p cyclin-CDK complexes in response to phosphate levels; inhibitory activity for Pho80p-Pho85p requires myo-D-inositol heptakisphosphate (IP7) generated by Vip1p
YGR234W	TRUE	Verified	YHB1	YHB1,YHB4	21023.1	20330.3	0.0483483	1748	19044.1	19528.6	-0.0362429	5134	12599.8	17671.2	-0.487996	2210	9415.54	8255.58	0.189674	3663	3531.32	101.551	5.11993	7	43	80	-0.895663	1704	Nitric oxide oxidoreductase, flavohemoglobin involved in nitric oxide detoxification; plays a role in the oxidative and nitrosative stress responses
YGR240C-A	FALSE	Uncharacterized	NA	NA	37.5348	48.0621	-0.356672	1973	15.9782	19.0259	-0.251853	4172	16.8335	28.8711	-0.778292	2756	17.0263	5.28594	1.68753	530	11.4622	21.9853	-0.939651	2570	7	7	0	6077	Putative protein of unknown function; identified by fungal homology and RT-PCR
YGR241C	TRUE	Verified	YAP1802	YAP1802	566.683	572.376	-0.01442	5319	443.396	320.436	0.468562	331	258.113	90.8904	1.5058	130	248.773	108.89	1.19195	175	191.992	342.342	-0.834391	1923	236	164	0.525091	2852	Protein involved in clathrin cage assembly; binds Pan1p and clathrin; homologous to Yap1801p, member of the AP180 protein family
YGR244C	TRUE	Verified	LSC2	LSC2	535.557	599.684	-0.163162	689	8715.13	7079.63	0.29985	1162	8045.46	9290.07	-0.207514	4344	6780.25	4382.05	0.629734	921	6679.61	2335.67	1.51593	1170	3817	1200	1.6694	508	Beta subunit of succinyl-CoA ligase, which is a mitochondrial enzyme of the TCA cycle that catalyzes the nucleotide-dependent conversion of succinyl-CoA to succinate
YGR249W	TRUE	Verified	MGA1	MGA1	271.898	412.897	-0.602716	18	298.593	196.267	0.605366	179	172.075	58.8114	1.54887	163	162.696	79.2891	1.03698	291	285.6	130.865	1.12592	1226	509	231	1.13977	937	Protein similar to heat shock transcription factor; multicopy suppressor of pseudohyphal growth defects of ammonium permease mutants
YGR250C	TRUE	Uncharacterized	NA	NA	1512.38	1768.47	-0.225682	89	4735.55	4805.53	-0.0211639	5371	2886.94	1545.14	0.901806	968	2955.01	3169.45	-0.101071	4550	3911.48	2534.59	0.625964	3112	3092	830	1.89736	335	Putative protein of unknown function; green fluorescent protein (GFP)-fusion protein localizes to the cytoplasm
YGR254W	FALSE	Verified	ENO1	ENO1,HSP48	7723.92	10473.2	-0.439292	3	8505.42	7187.77	0.242838	1668	30221.7	49737.4	-0.718746	905	36424.9	56767.8	-0.640148	783	62395.5	20410.7	1.61212	2119	194	2067	-3.41341	43	Enolase I, a phosphopyruvate hydratase that catalyzes the conversion of 2-phosphoglycerate to phosphoenolpyruvate during glycolysis and the reverse reaction during gluconeogenesis; expression is repressed in response to glucose
YGR260W	TRUE	Verified	TNA1	TNA1	1389.7	1484.46	-0.0951662	1354	762.961	668.909	0.189799	1999	956.702	1170.88	-0.291455	3975	1075.49	1383.86	-0.363698	1715	1690.68	356.999	2.24361	186	355	232	0.613694	2427	High affinity nicotinic acid plasma membrane permease, responsible for uptake of low levels of nicotinic acid; expression of the gene increases in the absence of extracellular nicotinic acid or para-aminobenzoate (PABA)
YGR268C	FALSE	Verified	HUA1	HUA1	176.688	200.987	-0.185897	1547	419.429	417.568	0.00641624	5734	349.762	391.363	-0.162135	4816	448.359	535.994	-0.257563	2486	1173.92	377.937	1.63512	515	842	780	0.110346	5298	Cytoplasmic protein containing a zinc finger domain with sequence similarity to that of Type I J-proteins; computational analysis of large-scale protein-protein interaction data suggests a possible role in actin patch assembly
YGR279C	TRUE	Verified	SCW4	SCW4	4342.13	4708.99	-0.117015	481	3627.06	763.037	2.24898	3	3779.11	1492.74	1.34008	270	4560.21	745.318	2.61317	7	4290.69	93.1757	5.52511	6	1232	62	4.31259	9	Cell wall protein with similarity to glucanases; scw4 scw10 double mutants exhibit defects in mating
YGR282C	FALSE	Verified	BGL2	BGL2	7632.38	7769.68	-0.0257224	3821	9021.72	8392.41	0.104317	3742	9566.08	11363.4	-0.248399	3983	10499.5	9450.21	0.15191	4078	30217.3	4675.53	2.69217	710	3258	4676	-0.521288	3168	Endo-beta-1,3-glucanase, major protein of the cell wall, involved in cell wall maintenance
YGR286C	TRUE	Verified	BIO2	BIO2	365.277	421.636	-0.207005	521	329.551	316.43	0.0586158	4620	367.531	457.66	-0.316411	3653	409.577	345.701	0.244612	2663	802.355	205.196	1.96724	278	213	130	0.712342	2074	Biotin synthase, catalyzes the conversion of dethiobiotin to biotin, which is the last step of the biotin biosynthesis pathway; complements E. coli bioB mutant
YGR287C	TRUE	Verified	NA	NA	54.9289	65.5392	-0.254793	2485	131.821	72.098	0.870543	128	65.4635	58.8114	0.154593	5171	39.728	39.116	0.0223994	6018	124.174	114.114	0.121888	5331	281	53	2.40651	120	Protein of unknown function that may interact with ribosomes, based on co-purification experiments; has similarity to alpha-D-glucosidase (maltase); authentic, non-tagged protein detected in purified mitochondria in high-throughput studies
YGR288W	TRUE	Verified	MAL13	MAL13,MALR	106.196	112.509	-0.0833121	4224	645.122	486.662	0.406652	473	440.476	227.761	0.951544	685	334.85	274.869	0.284773	2341	511.979	169.601	1.59394	567	640	268	1.25584	774	MAL-activator protein, part of complex locus MAL1; nonfunctional in genomic reference strain S288C
YGR292W	TRUE	Verified	MAL12	MAL12,MALS	11.9013	12.0155	-0.0137845	6021	143.804	105.143	0.451754	640	65.4635	35.2869	0.891559	1617	60.5379	32.7728	0.885339	714	42.0281	9.42226	2.15721	584	52	13	2	396	Maltase (alpha-D-glucosidase), inducible protein involved in maltose catabolism; encoded in the MAL1 complex locus
YGR295C	TRUE	Verified	COS6	COS6	905.412	987.458	-0.125145	874	1393.1	1187.61	0.230235	1441	880.016	875.756	0.00700132	5982	744.427	534.937	0.476762	1040	1148.13	601.978	0.931507	1587	1567	339	2.20865	185	Protein of unknown function, member of the DUP380 subfamily of conserved, often subtelomerically-encoded proteins
YGR296W	TRUE	Verified	YRF1-3	YRF1-3,YRF1	0.915482	2.18464	-1.25479	4985	3.99456	2.00272	0.996074	3620	1.87038	0	Inf	3634	1.89181	1.05719	0.839535	6021	4.77592	1.04692	2.18963	2210	7	3	1.22239	2766	Helicase encoded by the Y' element of subtelomeric regions, highly expressed in the mutants lacking the telomerase component TLC1; potentially phosphorylated by Cdc28p
YHL013C	TRUE	Verified	OTU2	OTU2	402.812	430.374	-0.0954847	2447	162.778	132.18	0.300408	1342	157.112	188.197	-0.260444	4127	161.75	118.405	0.450033	1483	141.367	159.131	-0.17077	5014	181	52	1.79941	317	Protein of unknown function that may interact with ribosomes, based on co-purification experiments; member of the ovarian tumor-like (OTU) superfamily of predicted cysteine proteases; shows cytoplasmic localization
YHL018W	FALSE	Uncharacterized	NA	NA	41.1967	39.3235	0.0671355	5461	35.9511	31.0422	0.211803	3765	41.1485	8.55439	2.2661	226	25.5394	15.8578	0.687532	1793	32.4763	25.126	0.370204	4379	36	15	1.26303	1228	Putative protein of unknown function; green fluorescent protein (GFP)-fusion protein localizes to mitochondria and is induced in response to the DNA-damaging agent MMS
YHL021C	TRUE	Uncharacterized	FMP12	FMP12	690.274	670.685	0.0415333	3892	7102.33	3344.55	1.08648	32	4037.23	1415.75	1.5118	159	3176.35	964.156	1.72003	52	4733.9	738.077	2.68119	187	29082	366	6.31214	5	Putative protein of unknown function; the authentic, non-tagged protein is detected in highly purified mitochondria in high-throughput studies
YHL030W	TRUE	Verified	ECM29	ECM29	989.636	931.749	0.0869563	1790	740.991	592.806	0.321896	781	649.959	379.601	0.775864	1233	481.466	414.418	0.216347	2938	685.823	827.065	-0.270165	4279	1662	526	1.65979	443	Major component of the proteasome; tethers the proteasome core particle to the regulatory particle, and enhances the stability of the proteasome
YHL036W	FALSE	Verified	MUP3	MUP3	86.0553	83.0164	0.0518688	5172	439.402	491.668	-0.162145	2542	113.158	105.861	0.0961767	5394	164.588	193.465	-0.233221	3038	171.933	204.149	-0.247773	4506	510	135	1.91754	239	Low affinity methionine permease, similar to Mup1p
YHL048W	TRUE	Verified	COS8	COS8	670.133	750.424	-0.163259	526	1344.17	1035.41	0.376517	515	904.331	869.34	0.0569306	5636	1014.01	653.342	0.634161	597	2166.36	755.875	1.51905	730	1709	416	2.0385	241	Nuclear membrane protein, member of the DUP380 subfamily of conserved, often subtelomerically-encoded proteins; regulation suggests a potential role in the unfolded protein response
YHL049C	TRUE	Uncharacterized	NA	NA	29.2954	18.5694	0.657745	1111	12.9823	24.0327	-0.888448	665	22.4446	7.48509	1.58428	1144	46.3494	15.8578	1.54735	282	45.8489	10.4692	2.13074	578	56	11	2.34792	245	Putative protein of unknown function
YHR001W-A	FALSE	Verified	QCR10	QCR10	295.701	282.911	0.0637895	3800	4601.73	4652.33	-0.0157741	5488	4099.88	4346.7	-0.0843375	5337	4226.3	4182.24	0.0151221	5717	2868.42	656.417	2.12757	312	176	404	-1.19878	846	Subunit of the ubiqunol-cytochrome c oxidoreductase complex which includes Cobp, Rip1p, Cyt1p, Cor1p, Qcr2p, Qcr6p, Qcr7p, Qcr8p, Qcr9p, and Qcr10p and comprises part of the mitochondrial respiratory chain
YHR002W	TRUE	Verified	LEU5	LEU5	138.238	151.833	-0.135329	2868	688.063	539.734	0.350293	655	481.624	357.146	0.431394	2849	312.149	257.954	0.27512	2451	401.178	313.028	0.357948	3813	881	262	1.74958	336	Mitochondrial carrier protein involved in the accumulation of CoA in the mitochondrial matrix; homolog of human Graves disease protein; does not encode an isozyme of Leu4p, as first hypothesized
YHR007C	FALSE	Verified	ERG11	ERG11,CYP51	11804.2	11206.1	0.0750172	959	1407.08	1406.91	0.000175778	6045	2925.28	2527.82	0.210681	4500	4099.55	4311.21	-0.0726273	4940	8240.38	2908.34	1.50252	1296	381	675	-0.825097	1686	Lanosterol 14-alpha-demethylase, catalyzes the C-14 demethylation of lanosterol to form 4,4''-dimethyl cholesta-8,14,24-triene-3-beta-ol in the ergosterol biosynthesis pathway; member of the cytochrome P450 family
YHR017W	FALSE	Verified	YSC83	YSC83	360.7	333.158	0.114594	2128	737.995	524.713	0.492082	276	439.54	243.8	0.850297	933	333.905	247.382	0.432695	1333	450.847	193.68	1.21897	1045	1014	162	2.64599	96	Non-essential mitochondrial protein of unknown function; mRNA induced during meiosis, peaking between mid to late prophase of meiosis I; similar to S. douglasii YSD83
YHR025W	TRUE	Verified	THR1	THR1	2708.91	2608.46	0.0545143	2611	1172.4	1116.52	0.070463	4204	1007.2	1053.26	-0.0645073	5546	1101.98	817.207	0.431325	1263	1012.5	343.389	1.56	575	270	197	0.454764	3183	Homoserine kinase, conserved protein required for threonine biosynthesis; expression is regulated by the GCN4-mediated general amino acid control pathway
YHR031C	TRUE	Verified	RRM3	RRM3,RTT104	602.387	593.13	0.0223428	4889	177.758	155.211	0.195683	2439	233.798	167.88	0.477834	2580	333.905	157.521	1.08389	205	289.421	214.618	0.431398	3501	410	144	1.50956	488	DNA helicase involved in rDNA replication and Ty1 transposition; relieves replication fork pauses at telomeric regions; structurally and functionally related to Pif1p
YHR042W	TRUE	Verified	NCP1	NCP1,CPR1	3209.68	3061.77	0.0680617	1875	1532.91	915.244	0.744047	74	1336.39	433.066	1.62568	116	1448.18	635.37	1.18857	140	2209.34	584.18	1.91913	390	2469	221	3.48181	41	NADP-cytochrome P450 reductase; involved in ergosterol biosynthesis; associated and coordinately regulated with Erg11p
YHR043C	TRUE	Verified	DOG2	DOG2	226.124	239.218	-0.0812124	3514	395.462	110.15	1.84407	6	266.53	133.662	0.995704	621	228.909	34.8872	2.714	8	401.178	38.736	3.3725	35	1141	23	5.63252	2	2-deoxyglucose-6-phosphate phosphatase, member of a family of low molecular weight phosphatases, similar to Dog1p, induced by oxidative and osmotic stress, confers 2-deoxyglucose resistance when overexpressed
YHR044C	TRUE	Verified	DOG1	DOG1	93.3792	93.9396	-0.00863197	6028	95.8695	74.1007	0.371583	1244	76.6858	62.0193	0.306241	4209	63.3757	54.9738	0.205185	3917	88.8322	21.9853	2.01455	511	179	49	1.86911	281	2-deoxyglucose-6-phosphate phosphatase, similar to Dog2p, member of a family of low molecular weight phosphatases; confers 2-deoxyglucose resistance when overexpressed, in vivo substrate has not yet been identified
YHR050W	TRUE	Verified	SMF2	SMF2	612.458	641.192	-0.0661468	2945	1308.22	848.153	0.625207	135	1329.84	624.47	1.09055	582	1451.96	564.539	1.36286	97	1520.65	296.278	2.35967	137	1042	308	1.75835	346	Divalent metal ion transporter involved in manganese homeostasis; has broad specificity for di-valent and tri-valent metals; post-translationally regulated by levels of metal ions; member of the Nramp family of metal transport proteins
YHR051W	FALSE	Verified	COX6	COX6	727.808	793.025	-0.123807	1049	6770.78	6765.2	0.00119024	5818	4677.83	8022.95	-0.778292	1050	3714.57	3228.65	0.202263	3445	1716.47	575.805	1.57579	618	250	765	-1.61353	420	Subunit VI of cytochrome c oxidase, which is the terminal member of the mitochondrial inner membrane electron transport chain; expression is regulated by oxygen levels
YHR056C	FALSE	Verified	RSC30	RSC30	389.995	373.574	0.0620646	3588	427.418	423.576	0.0130274	5590	271.206	94.0983	1.52715	121	252.557	268.526	-0.0884534	4647	289.421	304.653	-0.0739973	5557	331	387	-0.225502	4476	Component of the RSC chromatin remodeling complex; non-essential gene required for regulation of ribosomal protein genes and the cell wall/stress response; highly similar to Rsc3p; null mutants are osmosensitive
YHR063C	TRUE	Verified	PAN5	PAN5	706.752	697.993	0.0179924	5040	173.763	151.206	0.200613	2367	260.919	166.811	0.645389	1700	250.665	132.149	0.9236	321	503.382	103.645	2.28001	177	182	35	2.37851	142	2-dehydropantoate 2-reductase, part of the pantothenic acid pathway, structurally homologous to E. coli panE
YHR071W	TRUE	Verified	PCL5	PCL5	810.202	808.317	0.00335963	5808	2354.79	1921.61	0.293283	926	550.828	742.093	-0.429998	2976	509.843	271.697	0.908052	267	1253.2	282.668	2.14844	206	4635	2041	1.18329	1127	Cyclin, interacts with Pho85p cyclin-dependent kinase (Cdk), induced by Gcn4p at level of transcription, specifically required for Gcn4p degradation, may be sensor of cellular protein biosynthetic capacity
YHR078W	FALSE	Uncharacterized	NA	NA	619.781	573.468	0.112046	1529	744.986	601.818	0.307885	866	421.772	325.067	0.375726	3225	337.688	287.555	0.231853	2864	481.413	336.061	0.518554	3062	1954	495	1.98093	263	High osmolarity-regulated gene of unknown function
YHR098C	FALSE	Verified	SFB3	SFB3,LST1	2178.85	2201.03	-0.0146108	4937	755.971	741.007	0.0288423	5184	739.737	507.917	0.54242	2301	844.693	655.457	0.365927	1616	943.723	649.089	0.539947	2955	1455	450	1.69302	406	Member of the Sec24p family; forms a complex, with Sec23p, that is involved in sorting of Pma1p into COPII vesicles; peripheral ER membrane protein; potential Cdc28p substrate
YHR099W	FALSE	Verified	TRA1	TRA1	2097.37	1941.05	0.111741	841	1475.99	1569.13	-0.0882846	3784	1924.63	550.689	1.80527	77	2541.65	1707.36	0.573997	908	1195.89	426.095	1.48884	656	657	641	0.035569	5771	Subunit of SAGA and NuA4 histone acetyltransferase complexes; interacts with acidic activators (e.g., Gal4p) which leads to transcription activation; similar to human TRRAP, which is a cofactor for c-Myc mediated oncogenic transformation
YHR104W	TRUE	Verified	GRE3	GRE3	497.107	475.159	0.0651442	3252	5012.18	2638.59	0.925671	50	2064.9	1323.79	0.641399	1974	1117.11	565.596	0.981933	227	2203.61	810.314	1.44332	839	1272	269	2.24142	175	Aldose reductase involved in methylglyoxal, d-xylose and arabinose metabolism; stress induced (osmotic, ionic, oxidative, heat shock, starvation and heavy metals); regulated by the HOG pathway
YHR126C	TRUE	Uncharacterized	NA	NA	2.74645	1.09232	1.33017	4254	0	1.00136	-Inf	5867	7.48154	7.48509	-0.000684878	6102	11.3509	15.8578	-0.482393	3277	84.0563	28.2668	1.57225	906	296	79	1.90567	248	Putative protein of unknown function; transcription dependent upon Azf1p
YHR139C	FALSE	Verified	SPS100	SPS100	105.28	60.0776	0.809338	67	349.524	698.95	-0.999798	37	1787.15	3010.08	-0.752137	1428	7085.78	23561.6	-1.73344	82	73697.3	18759.7	1.97397	1651	9084	16174	-0.832277	2092	Protein required for spore wall maturation; expressed during sporulation; may be a component of the spore wall
YHR143W	FALSE	Verified	DSE2	DSE2	6076.97	5372.03	0.177884	92	602.18	442.602	0.444186	359	683.626	402.056	0.765809	1276	620.514	170.207	1.86617	26	145.188	78.5188	0.886813	1970	142	242	-0.769116	1857	Daughter cell-specific secreted protein with similarity to glucanases, degrades cell wall from the daughter side causing daughter to separate from mother; expression is repressed by cAMP
YHR144C	TRUE	Verified	DCD1	DCD1	298.447	298.204	0.00117846	6034	45.9375	24.0327	0.934674	294	45.8244	53.4649	-0.222476	4897	40.6739	15.8578	1.35891	395	36.297	12.563	1.53067	1188	28	8	1.80735	693	Deoxycytidine monophosphate (dCMP) deaminase required for dCTP and dTTP synthesis; expression is NOT cell cycle regulated
YHR153C	FALSE	Verified	SPO16	SPO16	30.2109	24.0311	0.33017	2996	2.99592	8.01089	-1.41896	987	43.954	25.6632	0.776296	2386	54.8625	14.8006	1.89016	157	53.4904	11.5161	2.21563	489	16	13	0.29956	4949	Protein of unknown function, required for spore formation
YHR161C	FALSE	Verified	YAP1801	YAP1801	434.854	410.713	0.0824023	2813	2814.17	2558.48	0.137423	2868	1588.89	496.155	1.67916	107	1868.16	1712.65	0.125394	4157	2404.2	1668.79	0.526758	3285	2671	1451	0.880332	1741	Protein involved in clathrin cage assembly; binds Pan1p and clathrin; homologous to Yap1802p, member of the AP180 protein family
YHR162W	TRUE	Uncharacterized	NA	NA	2582.58	2606.28	-0.0131799	5020	5719.21	3407.63	0.747047	97	1932.11	1903.35	0.0216331	5876	2463.14	823.55	1.58057	65	1900.82	413.532	2.20055	215	296	40	2.88753	69	Putative protein of unknown function; green fluorescent protein (GFP)-fusion protein localizes to the mitochondrion
YHR163W	TRUE	Verified	SOL3	SOL3	924.637	865.118	0.0959904	1573	243.668	110.15	1.14545	35	190.779	134.732	0.501815	2517	275.258	123.691	1.15405	185	568.335	131.912	2.10717	230	112	27	2.05247	257	6-phosphogluconolactonase, catalyzes the second step of the pentose phosphate pathway; weak multicopy suppressor of los1-1 mutation; homologous to Sol2p and Sol1p
YHR168W	FALSE	Verified	MTG2	MTG2	199.575	191.156	0.0621807	4193	278.621	261.355	0.0922896	3931	133.733	119.761	0.159186	4954	84.1856	83.5179	0.011488	6041	104.115	113.067	-0.118999	5358	618	184	1.7479	318	Putative GTPase, member of the Obg family; peripheral protein of the mitochondrial inner membrane that associates with the large ribosomal subunit; required for mitochondrial translation, possibly via a role in ribosome assembly
YHR174W	FALSE	Verified	ENO2	ENO2	81381.8	80977	0.00719383	4866	925.74	712.969	0.376766	536	6941	13546.9	-0.964753	521	9274.6	15079.7	-0.701254	760	19584.2	1910.62	3.35757	310	114	966	-3.08299	53	Enolase II, a phosphopyruvate hydratase that catalyzes the conversion of 2-phosphoglycerate to phosphoenolpyruvate during glycolysis and the reverse reaction during gluconeogenesis; expression is induced in response to glucose
YHR177W	FALSE	Uncharacterized	NA	GON3	116.266	105.955	0.133979	3278	194.735	181.246	0.103559	3851	166.464	41.7027	1.997	50	121.076	100.433	0.26968	2917	141.367	62.8151	1.17027	1307	147	41	1.84212	309	Putative protein of unknown function
YHR179W	TRUE	Verified	OYE2	OYE2	4752.27	5057.44	-0.0897923	951	4307.14	2124.89	1.01934	33	1769.38	715.361	1.3065	328	1787.76	415.475	2.10532	15	3864.68	846.956	2.18999	353	4645	197	4.55941	12	Widely conserved NADPH oxidoreductase containing flavin mononucleotide (FMN), homologous to Oye3p with slight differences in ligand binding and catalytic properties; may be involved in sterol metabolism
YHR184W	FALSE	Verified	SSP1	SSP1,SPO3	43.0277	64.4469	-0.582847	478	31.9565	34.0463	-0.0913885	5220	62.6579	144.355	-1.20406	457	121.076	165.979	-0.455085	1451	168.113	42.9236	1.96958	429	16	10	0.678072	3330	Protein involved in the control of meiotic nuclear division and coordination of meiosis with spore formation; transcription is induced midway through meiosis
YHR188C	TRUE	Verified	GPI16	GPI16	1058.3	1014.77	0.0605983	2778	1675.72	1428.94	0.229832	1442	1065.18	812.667	0.390366	3308	884.421	644.885	0.455692	1134	1229.32	494.145	1.31486	883	1229	428	1.5218	543	Transmembrane protein subunit of the glycosylphosphatidylinositol transamidase complex that adds GPIs to newly synthesized proteins; human PIG-Tp homolog
YHR189W	TRUE	Verified	PTH1	PTH1,PTH	58.5909	48.0621	0.285776	2359	340.536	262.357	0.376279	617	192.65	25.6632	2.90821	7	158.912	93.0326	0.772421	558	211.096	97.3633	1.11645	1297	394	100	1.9782	224	One of two (see also PTH2) mitochondrially-localized peptidyl-tRNA hydrolases; dispensable for cell growth and for mitochondrial respiration
YHR200W	FALSE	Verified	RPN10	RPN10,SUN1,MCB1	1172.73	1165.51	0.00891775	5433	1774.58	1427.94	0.313544	779	1352.29	1453.18	-0.103808	5266	1102.93	915.525	0.268664	2444	1338.21	1190.35	0.168929	4961	1235	418	1.56294	501	Non-ATPase base subunit of the 19S regulatory particle (RP) of the 26S proteasome; N-terminus plays a role in maintaining the structural integrity of the RP; binds selectively to polyubiquitin chains; homolog of the mammalian S5a protein
YHR211W	TRUE	Verified	FLO5	FLO5	347.883	326.604	0.0910614	2816	270.632	369.502	-0.449254	380	239.409	79.1281	1.59722	106	251.611	269.583	-0.0995357	4488	489.055	419.814	0.220246	4598	1668	2055	-0.301019	4181	Lectin-like cell wall protein (flocculin) involved in flocculation, binds to mannose chains on the surface of other cells, confers floc-forming ability that is chymotrypsin resistant but heat labile; similar to Flo1p
YHR212W-A	FALSE	Uncharacterized	NA	NA	10.9858	8.73856	0.33017	4562	16.9769	10.0136	0.761609	1289	4.67596	5.34649	-0.19333	6105	7.56724	11.6291	-0.619896	3017	9.55185	3.14075	1.60467	1982	6	4	0.584963	4771	Putative protein of unknown function; identified by gene-trapping, microarray-based expression analysis, and genome-wide homology searching
YHR213W	FALSE	Uncharacterized	NA	NA	21.0561	12.0155	0.809338	1088	22.9687	19.0259	0.271709	3724	18.7038	3.2079	2.54364	488	14.1886	11.6291	0.286994	4579	17.1933	8.37534	1.03763	2506	15	10	0.584963	3755	Putative protein of unknown function
YHR214W	FALSE	Uncharacterized	NA	NA	31.1264	39.3235	-0.337255	2513	38.947	51.0694	-0.390949	1703	28.0558	8.55439	1.71356	798	30.269	15.8578	0.932645	1015	21.9693	20.9384	0.0693379	6048	36	26	0.469485	3663	Putative protein of unknown function; predicted to be a glycosylphosphatidylinositol-modified (GPI) protein
YHR216W	TRUE	Verified	IMD2	IMD2,PUR5	2644.83	3074.88	-0.217357	71	382.479	312.425	0.291873	1063	491.911	541.065	-0.137405	5022	424.711	399.617	0.0878645	4570	423.147	109.926	1.94462	329	655	187	1.80846	284	Inosine monophosphate dehydrogenase, catalyzes the first step of GMP biosynthesis, expression is induced by mycophenolic acid resulting in resistance to the drug, expression is repressed by nutrient limitation
YIL010W	TRUE	Verified	DOT5	DOT5	263.659	292.742	-0.150957	1602	593.192	348.474	0.76745	78	309.549	285.503	0.116662	5131	271.475	120.519	1.17155	176	426.968	108.879	1.9714	309	217	10	4.43962	10	Nuclear thiol peroxidase which functions as an alkyl-hydroperoxide reductase during post-diauxic growth
YIL011W	TRUE	Verified	TIR3	TIR3,YIB1	234.363	256.695	-0.131309	2196	55.9239	66.0899	-0.240965	2775	53.306	64.1579	-0.267331	4520	40.6739	29.6013	0.458445	2420	63.9974	35.5952	0.84633	2369	77	27	1.5119	665	Cell wall mannoprotein of the Srp1p/Tip1p family of serine-alanine-rich proteins; expressed under anaerobic conditions and required for anaerobic growth
YIL015W	TRUE	Verified	BAR1	BAR1,SST1	1454.7	1457.16	-0.00243209	5801	269.633	127.173	1.08421	40	117.834	78.0588	0.594125	2268	241.206	172.322	0.485161	1180	286.555	84.8003	1.75667	481	30	65	-1.11548	1282	Aspartyl protease secreted into the periplasmic space of mating type a cells, helps cells find mating partners, cleaves and inactivates alpha factor allowing cells to recover from alpha-factor-induced cell cycle arrest
YIL026C	FALSE	Verified	IRR1	IRR1,SCC3	740.625	682.7	0.117491	1233	477.35	504.686	-0.0803388	4075	858.507	301.542	1.50947	136	974.282	621.627	0.648292	571	745.999	386.313	0.949406	1525	314	189	0.732378	1966	Subunit of the cohesin complex, which is required for sister chromatid cohesion during mitosis and meiosis and interacts with centromeres and chromosome arms, essential for viability
YIL027C	FALSE	Verified	KRE27	KRE27	369.855	334.25	0.146031	1411	189.742	180.245	0.0740768	4472	163.659	237.384	-0.536535	2245	155.128	131.091	0.242891	3034	252.169	77.4719	1.70264	544	67	26	1.36565	865	Protein of unknown function; null mutant shows K1 killer toxin resistance
YIL033C	TRUE	Verified	BCY1	BCY1,SRA1	1322.87	1296.58	0.028957	4168	6485.17	5705.76	0.184726	2315	4817.18	4157.43	0.212494	4413	4337.92	4293.24	0.0149367	5719	7557.42	4872.35	0.633275	3429	4693	1626	1.52918	654	Regulatory subunit of the cyclic AMP-dependent protein kinase (PKA), a component of a signaling pathway that controls a variety of cellular processes, including metabolism, cell cycle, stress response, stationary phase, and sporulation
YIL046W-A	FALSE	Uncharacterized	NA	NA	2.74645	4.36928	-0.66983	4638	18.9742	17.0231	0.156539	5047	17.7687	1.0693	4.0546	175	28.3772	34.8872	-0.297968	3609	30.5659	32.4544	-0.0864923	5850	28	17	0.719892	2792	Putative protein of unknown function; identified by expression profiling and mass spectrometry
YIL060W	FALSE	Uncharacterized	NA	NA	0.915482	1.09232	-0.254793	6041	3.99456	1.00136	1.99607	1650	1.87038	5.34649	-1.51526	3194	0	0	NA	6407	3.82074	0	Inf	1282	2	0	Inf	2746	Putative protein of unknown function; mutant accumulates less glycogen than does wild type; YIL060W is not an essential gene
YIL075C	TRUE	Verified	RPN2	RPN2,SEN3	3991.5	3831.86	0.0588868	2191	4687.62	3440.68	0.446162	395	3603.3	2014.56	0.838853	1084	3048.65	2557.34	0.253529	2901	5167.55	2641.37	0.968192	2161	4351	1245	1.8052	417	Subunit of the 26S proteasome, substrate of the N-acetyltransferase Nat1p
YIL078W	TRUE	Verified	THS1	THS1	8226.52	7946.63	0.0499393	2263	1630.78	1385.88	0.234755	1387	2092.96	2162.12	-0.0469029	5695	2256.93	1727.45	0.385721	1720	2561.81	863.707	1.56855	723	1882	731	1.36432	743	Threonyl-tRNA synthetase, essential cytoplasmic protein
YIL099W	TRUE	Verified	SGA1	SGA1	24.718	36.0466	-0.544299	1258	374.49	167.227	1.16312	22	278.687	117.623	1.24448	292	399.172	172.322	1.21191	138	576.932	219.853	1.39186	783	882	122	2.8539	75	Intracellular sporulation-specific glucoamylase involved in glycogen degradation; induced during starvation of a/a diploids late in sporulation, but dispensable for sporulation
YIL102C	FALSE	Uncharacterized	NA	NA	0.915482	4.36928	-2.25479	1414	22.9687	15.0204	0.612746	1455	21.5094	21.386	0.00830391	6111	28.3772	11.6291	1.28699	582	22.9244	11.5161	0.993235	2430	40	13	1.62149	734	Putative protein of unknown function
YIL102C-A	FALSE	Uncharacterized	NA	NA	66.8302	62.2623	0.102142	4481	84.8844	98.1334	-0.209245	2760	84.1673	63.0886	0.41588	3467	64.3216	65.5457	-0.0271981	5858	90.7426	45.0175	1.01129	1790	330	66	2.32193	133	Putative protein of unknown function, identified based on comparisons of the genome sequences of six Saccharomyces species
YIL105C	FALSE	Verified	SLM1	SLM1,LIT2	404.643	372.481	0.119482	1842	1340.18	1151.57	0.218825	1562	1340.13	464.076	1.52994	166	1210.76	1129.08	0.100767	4399	2045.05	973.633	1.07069	1404	2426	1067	1.18502	1046	Phosphoinositide PI4,5P(2) binding protein, forms a complex with Slm2p; acts downstream of Mss4p in a pathway regulating actin cytoskeleton organization in response to stress; subunit of and phosphorylated by the TORC2 complex
YIL108W	TRUE	Uncharacterized	NA	NA	693.935	634.638	0.128867	1071	1325.2	875.19	0.598537	151	1103.53	491.877	1.16575	448	861.72	428.161	1.00906	207	961.871	207.29	2.2142	180	668	207	1.69022	363	Putative metalloprotease
YIL111W	TRUE	Verified	COX5B	COX5B	131.829	107.047	0.300423	926	355.516	214.291	0.730341	101	111.288	95.1676	0.225754	4535	104.995	57.0882	0.879064	520	144.233	93.1757	0.630375	2815	227	34	2.73909	86	Subunit Vb of cytochrome c oxidase, which is the terminal member of the mitochondrial inner membrane electron transport chain; predominantly expressed during anaerobic growth while its isoform Va (Cox5Ap) is expressed during aerobic growth
YIL121W	TRUE	Verified	QDR2	QDR2	107.111	93.9396	0.189307	2530	105.856	92.1253	0.200433	2805	86.9729	88.7518	-0.0292106	5941	49.1871	46.5163	0.0805434	5337	83.1011	27.2199	1.61021	865	608	86	2.82166	74	Multidrug transporter of the major facilitator superfamily, required for resistance to quinidine, barban, cisplatin, and bleomycin; may have a role in potassium uptake
YIL123W	TRUE	Verified	SIM1	SIM1	4597.55	4691.52	-0.0291887	3774	2436.68	2536.45	-0.0578916	4521	4796.6	2934.16	0.709067	1473	7521.84	3341.77	1.17047	242	4029.93	798.798	2.33485	276	545	1058	-0.957011	1398	Protein of the SUN family (Sim1p, Uth1p, Nca3p, Sun4p) that may participate in DNA replication, promoter contains SCB regulation box at -300 bp indicating that expression may be cell cycle-regulated
YIL140W	TRUE	Verified	AXL2	AXL2,SRO4,BUD10	1109.56	1098.87	0.0139668	5116	644.123	478.651	0.428363	405	1207.33	366.769	1.71888	82	1106.71	451.419	1.29374	105	986.706	268.011	1.88033	335	120	372	-1.63227	392	Integral plasma membrane protein required for axial budding in haploid cells, localizes to the incipient bud site and bud neck; glycosylated by Pmt4p; potential Cdc28p substrate
YIL149C	FALSE	Verified	MLP2	MLP2	1574.63	1413.46	0.155778	353	644.123	693.943	-0.107482	3449	611.616	208.513	1.55249	111	811.587	823.55	-0.0211104	5631	704.926	1117.06	-0.664163	2454	420	281	0.579819	2581	Myosin-like protein associated with the nuclear envelope, connects the nuclear pore complex with the nuclear interior; involved in the Tel1p pathway that controls telomere length
YIL158W	FALSE	Uncharacterized	NA	NA	387.249	395.42	-0.0301246	4760	43.9402	46.0626	-0.068056	5334	65.4635	113.346	-0.791967	1480	76.6183	25.3725	1.59442	181	14.3278	15.7038	-0.132296	5884	10	24	-1.26303	1442	Putative protein of unknown function; green fluorescent protein (GFP)-fusion protein localizes to the vacuole
YIL162W	TRUE	Verified	SUC2	SUC2	575.838	590.945	-0.0373611	4155	1924.38	1385.88	0.473587	284	1181.15	871.478	0.438653	3015	994.146	743.203	0.419701	1318	1134.76	402.016	1.49706	641	286	623	-1.12322	981	Invertase, sucrose hydrolyzing enzyme; a secreted, glycosylated form is regulated by glucose repression, and an intracellular, nonglycosylated enzyme is produced constitutively
YIL164C	TRUE	Verified	NIT1	NIT1	119.013	131.078	-0.139315	3003	568.226	517.704	0.134339	2948	141.214	135.801	0.0563901	5685	134.319	95.1469	0.497429	1345	152.83	86.8942	0.814593	2162	336	115	1.54683	462	Nitrilase, member of the nitrilase branch of the nitrilase superfamily; in closely related species and other S. cerevisiae strain backgrounds YIL164C and adjacent ORF, YIL165C, likely constitute a single ORF encoding a nitrilase gene
YIL165C	FALSE	Uncharacterized	NA	NA	88.8018	104.863	-0.239842	1817	411.44	433.59	-0.0756484	4209	164.594	175.365	-0.0914503	5347	91.7528	70.8316	0.373359	2278	209.186	102.598	1.02778	1483	269	89	1.59573	427	Putative protein of unknown function; in closely related species and other S. cerevisiae strain backgrounds YIL165C and adjacent ORF, YIL164C, likely constitute a single ORF encoding a nitrilase gene
YIL166C	TRUE	Uncharacterized	NA	NA	87.8863	89.5703	-0.0273821	5651	711.032	569.775	0.319523	805	387.17	148.633	1.38122	174	520.248	212.495	1.29177	113	1033.51	172.741	2.58087	89	78	62	0.331206	4068	Putative protein with similarity to the allantoate permease (Dal5p) subfamily of the major facilitator superfamily; mRNA expression is elevated by sulfur limitation; YIL166C is a non-essential gene
YIL173W	TRUE	Verified	VTH1	VTH1	342.39	327.696	0.0632832	3676	294.599	191.26	0.623217	168	215.094	72.7123	1.5647	124	169.317	74.0032	1.19407	212	210.141	76.425	1.45924	815	220	85	1.37197	644	Putative membrane glycoprotein with strong similarity to Vth2p and Pep1p/Vps10p, may be involved in vacuolar protein sorting
YIL176C	FALSE	Uncharacterized	PAU14	PAU14	104.365	91.7549	0.18578	2603	20.9714	17.0231	0.300929	3593	23.3798	32.079	-0.456364	4002	40.6739	11.6291	1.80637	231	22.9244	12.563	0.867704	2784	17	13	0.387023	4468	Hypothetical protein
YIR019C	FALSE	Verified	MUC1	MUC1,STA4,FLO11	152.886	160.571	-0.0707606	4165	296.596	231.314	0.358644	702	175.816	29.9404	2.5539	12	250.665	190.294	0.397531	1618	365.836	128.771	1.50639	672	277	368	-0.40982	3413	GPI-anchored cell surface glycoprotein (flocculin) required for diploid pseudohyphal formation and haploid invasive growth, transcriptionally regulated by the MAPK pathway (via Ste12p and Tec1p) and the cAMP pathway (via Flo8p)
YIR027C	TRUE	Verified	DAL1	DAL1	30.2109	49.1544	-0.702252	422	164.776	136.185	0.274934	1551	174.881	119.761	0.54621	2295	166.479	126.863	0.392076	1782	259.81	49.2051	2.40058	174	63	43	0.551015	3046	Allantoinase, converts allantoin to allantoate in the first step of allantoin degradation; expression sensitive to nitrogen catabolite repression
YIR034C	TRUE	Verified	LYS1	LYS1	721.4	743.87	-0.0442517	3715	1393.1	987.342	0.49668	239	448.892	364.631	0.299933	3775	356.606	208.266	0.775904	414	834.832	284.762	1.55173	585	792	342	1.2115	859	Saccharopine dehydrogenase (NAD%2B, L-lysine-forming), catalyzes the conversion of saccharopine to L-lysine, which is the final step in the lysine biosynthesis pathway
YIR039C	TRUE	Verified	YPS6	YPS6	36.6193	56.8007	-0.633304	456	820.882	493.671	0.733625	93	477.883	78.0588	2.61402	5	362.282	130.034	1.47822	79	441.295	13.6099	5.01901	5	555	13	5.4159	3	Putative GPI-anchored aspartic protease
YJL034W	TRUE	Verified	KAR2	KAR2,GRP78	6106.27	6301.6	-0.0454271	2671	3975.59	3638.95	0.127647	3106	3127.28	2768.41	0.17585	4744	3900.91	3228.65	0.27288	2796	4269.68	2705.24	0.658373	3047	30344	4907	2.6285	170	ATPase involved in protein import into the ER, also acts as a chaperone to mediate protein folding in the ER and may play a role in ER export of soluble proteins; regulates the unfolded protein response via interaction with Ire1p
YJL035C	TRUE	Verified	TAD2	TAD2	160.209	151.833	0.0774775	4038	51.9293	44.0599	0.237082	3057	27.1206	47.0491	-0.794781	2221	24.5935	35.9444	-0.547488	2083	31.5211	19.8914	0.664171	3260	365	105	1.79751	287	Subunit of tRNA-specific adenosine-34 deaminase, forms a heterodimer with Tad3p that converts adenosine to inosine at the wobble position of several tRNAs
YJL037W	TRUE	Uncharacterized	IRC18	IRC18	23.8025	13.1078	0.860685	792	39.9456	40.0545	-0.0039257	6069	76.6858	90.8904	-0.245169	4492	111.617	124.748	-0.160465	3992	152.83	35.5952	2.10217	364	121	69	0.810339	1842	Putative protein of unknown function; expression induced in respiratory-deficient petite cells, in carbon-limited chemostat cultures, during meiosis, sporulation and after alpha factor treatment; similar to adjacent ORF, YJL038C; null mutant displays increased levels of spontaneous Rad52 foci
YJL052C-A	FALSE	Uncharacterized	NA	NA	0.915482	1.09232	-0.254793	6057	4.9932	3.00408	0.73304	3926	2.80558	6.41579	-1.19333	3506	5.67543	1.05719	2.4245	955	2.86555	3.14075	-0.132296	6149	12	10	0.263034	5362	Putative protein of unknown function, identified based on comparison to related yeast species
YJL052W	TRUE	Verified	TDH1	TDH1,GLD3	636.26	846.548	-0.411976	23	11764	7824.64	0.588281	235	12946.8	23383.4	-0.85289	682	15566.8	28384.4	-0.866632	479	40005.1	3030.83	3.7224	349	135	312	-1.20859	833	Glyceraldehyde-3-phosphate dehydrogenase, isozyme 1, involved in glycolysis and gluconeogenesis; tetramer that catalyzes the reaction of glyceraldehyde-3-phosphate to 1,3 bis-phosphoglycerate; detected in the cytoplasm and cell-wall
YJL058C	FALSE	Verified	BIT61	BIT61	216.969	195.525	0.150135	2044	119.837	80.1089	0.581037	394	83.2321	45.9798	0.856139	1519	66.2134	40.1732	0.720891	1009	107.936	37.689	1.51796	902	69	28	1.30117	944	Subunit of TORC2 (Tor2p-Lst8p-Avo1-Avo2-Tsc11p-Bit61p-Slm1p-Slm2p), a membrane-associated complex that regulates cell cycle-dependent actin cytoskeletal dynamics during polarized growth and cell wall integrity
YJL073W	FALSE	Verified	JEM1	JEM1,KAR8	545.627	499.19	0.128326	1322	165.774	189.257	-0.191129	2451	196.39	143.286	0.454826	2758	181.614	150.121	0.274751	2660	215.872	300.465	-0.477024	3292	1059	360	1.55663	493	DnaJ-like chaperone required for nuclear membrane fusion during mating, localizes to the ER membrane; exhibits genetic interactions with KAR2
YJL076W	FALSE	Verified	NET1	NET1,SRM8,CFI1,ESC5	2080.89	1983.65	0.0690409	2070	517.296	605.824	-0.227909	1560	316.095	100.514	1.65296	78	313.095	272.755	0.198995	3234	203.454	387.36	-0.928968	1620	698	408	0.774658	1867	Core subunit of the RENT complex, which is a complex involved in nucleolar silencing and telophase exit; stimulates transcription by RNA polymerase I and regulates nucleolar structure
YJL077C	FALSE	Verified	ICS3	ICS3	31.1264	37.1389	-0.254793	3337	75.8967	52.0708	0.543562	681	52.3708	68.4351	-0.385975	3787	68.1052	38.0588	0.839535	737	70.6837	38.736	0.867704	2274	267	41	2.70314	88	Protein of unknown function
YJL077W-B	FALSE	Uncharacterized	NA	NA	21.9716	25.1234	-0.193392	4417	50.9307	50.0681	0.0246434	6072	55.1763	36.3562	0.60185	2838	52.9707	23.2581	1.18746	433	86.9218	21.9853	1.98318	543	295	53	2.47665	112	Putative protein of unknown function; identified by gene-trapping, microarray-based expression analysis, and genome-wide homology searching
YJL078C	FALSE	Verified	PRY3	PRY3	3602.42	3384.01	0.0902339	1094	1431.05	1153.57	0.310972	798	1547.74	523.956	1.56265	152	1889.92	695.63	1.44193	87	1737.48	330.826	2.39285	134	5250	815	2.68745	123	Protein of unknown function, has similarity to Pry1p and Pry2p and to the plant PR-1 class of pathogen related proteins
YJL079C	TRUE	Verified	PRY1	PRY1	492.529	643.377	-0.385454	31	6308.41	3609.91	0.805315	79	9725.07	5937.82	0.711776	1252	12246.6	6209.92	0.979738	377	28673.7	522.412	5.7784	56	1564	486	1.68621	422	Protein of unknown function, has similarity to Pry2p and Pry3p and to the plant PR-1 class of pathogen related proteins
YJL080C	FALSE	Verified	SCP160	SCP160	5394.94	5484.54	-0.023765	4075	594.191	604.822	-0.0255846	5283	1249.42	688.628	0.859457	1076	1796.27	1251.71	0.521106	1016	2674.52	681.543	1.9724	399	1358	794	0.774273	1971	Essential RNA-binding G protein effector of mating response pathway, mainly associated with nuclear envelope and ER, interacts in mRNA-dependent manner with translating ribosomes via multiple KH domains, similar to vertebrate vigilins
YJL082W	TRUE	Verified	IML2	IML2	396.404	446.759	-0.172526	811	1074.54	976.327	0.138278	2803	659.311	376.393	0.808718	1102	589.299	381.645	0.626769	605	921.753	1060.53	-0.202329	4722	1008	280	1.848	285	Protein of unknown function; the authentic, non-tagged protein is detected in highly purified mitochondria in high-throughput studies
YJL102W	FALSE	Verified	MEF2	MEF2	198.66	206.449	-0.0554837	4361	1269.27	1289.75	-0.0230943	5299	798.654	514.333	0.634869	1888	756.724	839.407	-0.149604	3685	1012.5	191.586	2.40185	111	1266	381	1.73241	376	Mitochondrial elongation factor involved in translational elongation
YJL103C	FALSE	Uncharacterized	GSM1	GSM1	91.5482	104.863	-0.195899	2449	1053.57	1202.64	-0.190919	1924	1350.42	874.686	0.626568	2037	1715.87	1688.33	0.0233455	5604	2868.42	1307.6	1.13334	1412	5516	1919	1.52327	677	Putative zinc cluster protein of unknown function; proposed to be involved in the regulation of energy metabolism, based on patterns of expression and sequence analysis
YJL107C	TRUE	Uncharacterized	NA	NA	187.674	125.617	0.579197	65	26.9633	18.0245	0.581037	1395	48.63	7.48509	2.69975	91	70.9429	19.0294	1.89843	130	73.5492	11.5161	2.67506	240	139	75	0.890122	1572	Putative protein of unknown function; expression is induced by activation of the HOG1 mitogen-activated signaling pathway and this induction is Hog1p/Pbs2p dependent; YJL107C and adjacent ORF, YJL108C are merged in related fungi
YJL108C	FALSE	Verified	PRM10	PRM10	232.532	213.003	0.126562	2478	53.9266	61.083	-0.179776	3597	68.269	51.3263	0.411532	3648	89.861	54.9738	0.708951	869	137.547	45.0175	1.61136	735	204	131	0.639002	2359	Pheromone-regulated protein, predicted to have 5 transmembrane segments
YJL116C	TRUE	Verified	NCA3	NCA3	133.66	139.817	-0.064968	4455	380.482	393.535	-0.048664	4807	418.966	444.828	-0.0864148	5341	803.074	1509.66	-0.910624	288	6164.76	1801.75	1.77465	837	1750	1040	0.750771	2098	Protein that functions with Nca2p to regulate mitochondrial expression of subunits 6 (Atp6p) and 8 (Atp8p ) of the Fo-F1 ATP synthase; member of the SUN family
YJL158C	TRUE	Verified	CIS3	CIS3,CCW5,PIR4,CCW11	5900.28	6033.98	-0.0323255	3475	513.301	216.294	1.24681	16	1988.22	1452.11	0.453328	2937	3299.32	696.687	2.24358	19	2209.34	53.3928	5.37083	2	1147	70	4.03437	14	Mannose-containing glycoprotein constituent of the cell wall; member of the PIR (proteins with internal repeats) family
YJL159W	TRUE	Verified	HSP150	HSP150,PIR2,ORE1,CCW7	19824.8	20378.3	-0.0397321	2352	36039.9	32488.2	0.149682	3262	37755.6	27939.7	0.434373	2358	31994.3	21558.2	0.569579	1089	22986.5	3148.08	2.86824	548	7571	6196	0.289147	4364	O-mannosylated heat shock protein that is secreted and covalently attached to the cell wall via beta-1,3-glucan and disulfide bridges; required for cell wall stability; induced by heat shock, oxidative stress, and nitrogen limitation
YJL165C	TRUE	Verified	HAL5	HAL5	1652.45	1865.68	-0.175102	213	1416.07	1551.11	-0.131405	2897	1329.84	787.004	0.756814	1454	1646.82	2220.1	-0.430938	1476	6170.49	1114.97	2.46838	332	1300	1023	0.345705	3886	Putative protein kinase; overexpression increases sodium and lithium tolerance, whereas gene disruption increases cation and low pH sensitivity and impairs potassium uptake, suggesting a role in regulation of Trk1p and/or Trk2p transporters
YJL166W	TRUE	Verified	QCR8	QCR8,COR5	660.063	668.5	-0.0183249	5041	6108.68	5742.81	0.0891051	3971	4293.47	4844.99	-0.174351	4697	4565.88	3890.45	0.230956	3207	5223.91	1558.86	1.74464	798	3681	1474	1.32036	875	Subunit 8 of ubiquinol cytochrome-c reductase complex, which is a component of the mitochondrial inner membrane electron transport chain; oriented facing the intermembrane space; expression is regulated by Abf1p and Cpf1p
YJL170C	TRUE	Verified	ASG7	ASG7	42.1122	42.6005	-0.0166328	6067	98.8654	60.0817	0.71854	274	54.2412	69.5044	-0.357717	3945	43.5116	19.0294	1.19317	493	67.8181	8.37534	3.01745	167	32	58	-0.857981	1948	Protein that regulates signaling from a G protein beta subunit Ste4p and its relocalization within the cell; specific to a-cells and induced by alpha-factor
YJL171C	TRUE	Verified	NA	NA	1832.8	1877.7	-0.0349201	3768	1076.53	382.52	1.49279	7	1115.68	505.778	1.14135	479	1302.51	270.64	2.26685	6	2766.22	138.193	4.32316	13	1117	89	3.64968	27	GPI-anchored cell wall protein of unknown function; induced in response to cell wall damaging agents and by mutations in genes involved in cell wall biogenesis; sequence similarity to YBR162C/TOS1, a covalently bound cell wall protein
YJL172W	FALSE	Verified	CPS1	CPS1	470.558	435.836	0.110587	1874	1108.49	1095.49	0.0170212	5450	729.45	897.142	-0.298527	3889	935.5	1074.1	-0.199323	3151	1262.75	242.885	2.37823	121	865	1035	-0.258859	4367	Vacuolar carboxypeptidase yscS; expression is induced under low-nitrogen conditions
YJL174W	TRUE	Verified	KRE9	KRE9	1356.74	1352.29	0.00474158	5662	1253.29	870.183	0.526334	206	1354.16	675.797	1.00274	748	1289.27	754.832	0.772325	398	1937.12	626.057	1.62954	587	1090	180	2.59826	102	Glycoprotein involved in cell wall beta-glucan assembly; null mutation leads to severe growth defects, aberrant multibudded morphology, and mating defects
YJL187C	FALSE	Verified	SWE1	SWE1,WEE1	860.553	789.748	0.123873	980	370.496	411.56	-0.151645	2730	562.051	184.989	1.60326	87	622.406	305.527	1.02655	197	298.018	280.574	0.0870171	5466	305	512	-0.747335	1925	Protein kinase that regulates the G2/M transition by inhibition of Cdc28p kinase activity; localizes to the nucleus and to the daughter side of the mother-bud neck; homolog of S. pombe Wee1p; potential Cdc28p substrate
YJL189W	TRUE	Verified	RPL39	RPL39,SPB2,RPL46,PUB2	32.0419	25.1234	0.350929	2744	5.99184	2.00272	1.58104	1246	5.61115	2.1386	1.39163	3417	11.3509	9.51469	0.254573	5060	16.2381	20.9384	-0.366761	4601	9	22	-1.28951	1450	Protein component of the large (60S) ribosomal subunit, has similarity to rat L39 ribosomal protein; required for ribosome biogenesis; exhibits genetic interactions with SIS1 and PAB1
YJL196C	FALSE	Verified	ELO1	ELO1	687.527	690.347	-0.0059042	5686	511.304	340.463	0.586683	174	271.206	301.542	-0.152972	4888	202.424	123.691	0.710638	603	153.785	79.5657	0.950693	1751	205	67	1.61339	428	Elongase I, medium-chain acyl elongase, catalyzes carboxy-terminal elongation of unsaturated C12-C16 fatty acyl-CoAs to C16-C18 fatty acids
YJL198W	TRUE	Verified	PHO90	PHO90	1957.3	1957.44	-0.000101337	6070	408.444	333.453	0.292653	1046	561.115	342.176	0.713561	1433	747.265	389.045	0.941682	240	977.154	620.822	0.654406	2474	1370	473	1.53426	540	Low-affinity phosphate transporter; deletion of pho84, pho87, pho89, pho90, and pho91 causes synthetic lethality; transcription independent of Pi and Pho4p activity; overexpression results in vigorous growth
YJL217W	TRUE	Uncharacterized	NA	NA	320.419	353.912	-0.143431	1492	1724.65	1353.84	0.349247	616	2064.9	2178.16	-0.0770358	5445	1380.08	428.161	1.68852	38	1398.39	261.729	2.41762	112	893	78	3.51711	33	Cytoplasmic protein of unknown function; expression induced by calcium shortage and via the copper sensing transciption factor Mac1p during conditons of copper deficiency; mRNA is cell cycle regulated, peaking in G1 phase
YJL218W	FALSE	Uncharacterized	NA	NA	43.0277	54.616	-0.34406	1870	21.9701	24.0327	-0.129457	5084	45.8244	73.7816	-0.687145	2230	21.7558	24.3153	-0.160465	4999	21.9693	3.14075	2.8063	473	7	9	-0.36257	5176	Putative protein of unknown function, similar to bacterial galactoside O-acetyltransferases; induced by oleate in an OAF1/PIP2-dependent manner; promoter contains an oleate response element consensus sequence; non-essential gene
YJL219W	TRUE	Verified	HXT9	HXT9	19.2251	20.7541	-0.110403	5478	50.9307	53.0722	-0.0594208	5369	55.1763	42.7719	0.367385	4056	27.4313	59.2025	-1.10984	459	44.8937	46.0644	-0.0371387	6026	160	44	1.8625	293	Putative hexose transporter that is nearly identical to Hxt11p, has similarity to major facilitator superfamily (MFS) transporters, expression of HXT9 is regulated by transcription factors Pdr1p and Pdr3p
YJL221C	TRUE	Verified	FSP2	FSP2	25.6335	12.0155	1.09313	359	202.724	156.212	0.376008	757	259.048	235.246	0.139052	4999	299.852	151.178	0.988003	259	238.796	205.196	0.218778	4659	532	89	2.57955	97	Protein of unknown function, expression is induced during nitrogen limitation
YJL222W	TRUE	Verified	VTH2	VTH2	216.969	234.849	-0.114242	2719	118.838	81.1103	0.551042	466	107.547	35.2869	1.60777	216	87.9692	40.1732	1.13077	346	118.443	48.1582	1.29834	1154	85	76	0.161463	5077	Putative membrane glycoprotein with strong similarity to Vth1p and Pep1p/Vps10p, may be involved in vacuolar protein sorting
YJR009C	FALSE	Verified	TDH2	TDH2,GLD2	24234.6	27150.7	-0.16392	39	583.206	559.761	0.0591944	4536	3257.27	6225.46	-0.934514	724	4598.99	8141.41	-0.823961	545	6587.91	1178.83	2.48247	344	212	836	-1.97944	230	Glyceraldehyde-3-phosphate dehydrogenase, isozyme 2, involved in glycolysis and gluconeogenesis; tetramer that catalyzes the reaction of glyceraldehyde-3-phosphate to 1,3 bis-phosphoglycerate; detected in the cytoplasm and cell-wall
YJR010C-A	FALSE	Verified	SPC1	SPC1	152.886	158.386	-0.0509974	4724	129.823	117.159	0.148077	3371	55.1763	134.732	-1.28797	384	40.6739	51.8022	-0.34891	2916	109.846	31.4075	1.8063	617	56	51	0.13493	5342	Subunit of the signal peptidase complex (SPC), which cleaves the signal sequence from proteins targeted to the endoplasmic reticulum (ER), homolog of the SPC12 subunit of mammalian signal peptidase complex
YJR030C	TRUE	Uncharacterized	NA	NA	496.191	459.867	0.10968	1833	568.226	318.433	0.835476	65	442.346	129.385	1.7735	49	347.147	132.149	1.39339	103	295.152	67.0027	2.13917	251	139	65	1.09657	1102	Putative protein of unknown function; expression repressed in carbon limited vs carbon replete chemostat cultures; YJR030C is a non-essential gene
YJR047C	TRUE	Verified	ANB1	ANB1,TIF51B,HYP1	60.4218	56.8007	0.0891618	4821	3.99456	3.00408	0.411112	6081	10.2871	4.27719	1.2661	2678	12.2968	1.05719	3.53998	233	47.7592	19.8914	1.26363	1493	96	19	2.33703	195	Translation initiation factor eIF-5A, promotes formation of the first peptide bond; similar to and functionally redundant with Hyp2p; undergoes an essential hypusination modification; expressed under anaerobic conditions
YJR048W	TRUE	Verified	CYC1	CYC1	1172.73	1175.34	-0.00320015	5770	8383.59	5967.11	0.490534	356	2712.99	3151.22	-0.216027	4453	1723.44	1129.08	0.610147	719	1061.21	54.4397	4.28491	9	154	50	1.62293	450	Cytochrome c, isoform 1; electron carrier of the mitochondrial intermembrane space that transfers electrons from ubiquinone-cytochrome c oxidoreductase to cytochrome c oxidase during cellular respiration
YJR053W	FALSE	Verified	BFA1	BFA1,IBD1	179.435	198.802	-0.147877	2224	77.8939	76.1035	0.033549	5572	119.705	34.2176	1.80667	120	108.779	64.4885	0.754288	690	85.9666	64.9089	0.405361	3892	139	48	1.53398	542	Component of the GTPase-activating Bfa1p-Bub2p complex involved in multiple cell cycle checkpoint pathways that control exit from mitosis
YJR060W	FALSE	Verified	CBF1	CBF1,CPF1,CEP1	769.921	736.224	0.0645647	2847	536.27	590.803	-0.139719	2862	682.69	449.105	0.604177	1997	764.291	767.519	-0.00607893	5846	984.796	342.342	1.52439	608	550	634	-0.205051	4641	Helix-loop-helix protein that binds the motif CACRTG, which is present at several sites including MET gene promoters and centromere DNA element I (CDEI); required for nucleosome positioning at this motif; targets Isw1p to DNA
YJR069C	TRUE	Verified	HAM1	HAM1	563.937	605.146	-0.101748	1812	91.8749	52.0708	0.819197	204	92.584	80.1974	0.207208	4731	72.8347	32.7728	1.15213	376	104.115	41.8767	1.31396	1165	94	26	1.85415	373	Conserved protein with deoxyribonucleoside triphosphate pyrophosphohydrolase activity, mediates exclusion of noncanonical purines from deoxyribonucleoside triphosphate pools; mutant is sensitive to the base analog 6-N-hydroxylaminopurine
YJR077C	TRUE	Verified	MIR1	MIR1	3040.32	3146.98	-0.0497445	2773	13419.7	13957	-0.0566308	4734	8470.97	7860.42	0.107922	5122	7281.58	6190.89	0.234103	3235	4559.1	810.314	2.49219	242	2910	640	2.18488	220	Mitochondrial phosphate carrier, imports inorganic phosphate into mitochondria; functionally redundant with Pic2p but more abundant than Pic2p under normal conditions; phosphorylated
YJR078W	TRUE	Verified	BNA2	BNA2	45.7741	55.7083	-0.283362	2454	115.842	153.208	-0.403333	775	346.021	558.174	-0.689854	1531	1013.06	1676.7	-0.726899	494	1447.11	228.228	2.66462	82	1353	1087	0.31581	4060	Tryptophan 2,3-dioxygenase, required for biosynthesis of nicotinic acid from tryptophan via kynurenine pathway
YJR079W	FALSE	Uncharacterized	NA	NA	7.32386	3.27696	1.16024	2002	9.9864	12.0163	-0.26696	4707	9.35192	23.5246	-1.33083	1511	12.2968	15.8578	-0.366916	3913	24.8348	4.18767	2.56814	526	12	10	0.263034	5363	Putative protein of unknown function; mutation results in impaired mitochondrial respiration
YJR091C	TRUE	Verified	JSN1	JSN1,PUF1	893.511	935.026	-0.0655222	2644	1945.35	1671.27	0.219084	1567	1735.72	388.155	2.16083	28	2011.94	1361.66	0.563223	893	3844.62	1386.12	1.47179	992	2129	737	1.53044	581	Member of the Puf family of RNA-binding proteins, interacts with mRNAs encoding membrane-associated proteins; overexpression suppresses a tub2-150 mutation and causes increased sensitivity to benomyl in wild-type cells
YJR092W	TRUE	Verified	BUD4	BUD4	1433.65	1575.13	-0.13578	547	334.545	257.35	0.378467	609	546.152	228.83	1.25503	279	1064.14	337.243	1.65783	39	570.245	326.638	0.803889	1966	459	324	0.5025	2945	Protein involved in bud-site selection and required for axial budding pattern; localizes with septins to bud neck in mitosis and may constitute an axial landmark for next round of budding; potential Cdc28p substrate
YJR094C	TRUE	Verified	IME1	IME1	65.9147	80.8317	-0.294321	1672	237.676	193.263	0.298435	1138	717.293	238.454	1.58885	99	953.473	609.998	0.644388	576	1736.53	941.179	0.883663	1829	3634	372	3.28818	60	Master regulator of meiosis that is active only during meiotic events, activates transcription of early meiotic genes through interaction with Ume6p, degraded by the 26S proteasome following phosphorylation by Ime2p
YJR105W	TRUE	Verified	ADO1	ADO1	2991.8	2794.16	0.0985992	955	1001.64	605.824	0.725389	92	877.21	812.667	0.110259	5205	909.961	491.593	0.888342	274	1228.37	350.717	1.80836	392	1187	424	1.48518	575	Adenosine kinase, required for the utilization of S-adenosylmethionine (AdoMet); may be involved in recycling adenosine produced through the methyl cycle
YJR106W	FALSE	Verified	ECM27	ECM27	244.434	221.741	0.140567	2056	471.358	460.626	0.0332273	5128	382.494	172.157	1.15171	363	566.597	600.483	-0.0837996	4604	1208.31	372.703	1.69689	469	4494	1224	1.8764	378	Non-essential protein of unknown function
YJR115W	TRUE	Uncharacterized	NA	NA	39.3657	55.7083	-0.500953	893	336.542	251.342	0.421136	476	183.298	88.7518	1.04634	612	217.558	159.635	0.446621	1390	416.461	356.999	0.22226	4593	1582	80	4.30561	11	Putative protein of unknown function
YJR116W	FALSE	Uncharacterized	NA	NA	246.265	262.157	-0.0902208	3180	137.812	141.192	-0.0349526	5356	132.797	107.999	0.298206	3964	195.802	145.892	0.424498	1546	198.678	49.2051	2.01355	371	47	46	0.0310269	6125	Putative protein of unknown function
YJR120W	TRUE	Verified	NA	NA	90.6327	91.7549	-0.0177534	5846	836.861	753.024	0.152292	2610	362.855	129.385	1.48772	123	248.773	283.326	-0.187635	3398	201.544	26.1729	2.94495	86	37	12	1.62449	749	Protein of unknown function; essential for growth under anaerobic conditions; mutation causes decreased expression of ATP2, impaired respiration, defective sterol uptake, and altered levels/localization of ABC transporters Aus1p and Pdr11p
YJR121W	FALSE	Verified	ATP2	ATP2	6241.76	6598.71	-0.0802313	1099	48145.5	42856.3	0.167893	3005	25974	23750.2	0.129131	4900	21041.7	16458.3	0.354433	2245	12844.4	1441.61	3.15539	265	1580	1035	0.610294	2623	Beta subunit of the F1 sector of mitochondrial F1F0 ATP synthase, which is a large, evolutionarily conserved enzyme complex required for ATP synthesis; phosphorylated
YJR141W	FALSE	Uncharacterized	NA	NA	294.785	287.28	0.0372053	4683	142.806	174.237	-0.286998	1410	113.158	180.711	-0.675346	1685	122.022	87.7466	0.475723	1490	129.905	161.225	-0.31162	4155	628	177	1.82702	278	Putative protein of unknown function; may be involved in mRNA processing; YJR141W is an essential gene
YJR142W	FALSE	Uncharacterized	NA	NA	362.531	374.666	-0.0475007	4108	480.346	321.437	0.579538	182	321.706	235.246	0.451575	2676	253.503	168.093	0.592742	808	237.841	119.349	0.994816	1534	172	34	2.3388	151	Putative protein of unknown function; GST fusion protein is a Dbf2-Mob1 phosphoylation target in a proteome chip analysis; synthetic lethal with PH085 deletion
YJR151C	TRUE	Verified	DAN4	DAN4	249.011	218.464	0.188814	1236	545.258	628.855	-0.205789	1821	473.207	161.464	1.55126	97	466.331	464.106	0.00690203	5854	771.789	585.227	0.399211	3587	5238	887	2.56201	149	Cell wall mannoprotein with similarity to Tir1p, Tir2p, Tir3p, and Tir4p; expressed under anaerobic conditions, completely repressed during aerobic growth
YJR151W-A	TRUE	Uncharacterized	NA	NA	0	2.18464	-Inf	2101	1.99728	4.00545	-1.00393	3583	6.54635	7.48509	-0.19333	6131	3.78362	3.17156	0.254573	6075	2.86555	3.14075	-0.132296	6158	11	2	2.45943	752	Putative protein of unknown function; identified by fungal homology and RT-PCR
YJR154W	TRUE	Uncharacterized	NA	NA	94.2947	85.201	0.146306	3369	140.808	232.316	-0.722355	138	147.76	50.257	1.55586	178	166.479	186.065	-0.160465	3807	190.082	102.598	0.889619	1852	187	213	-0.187815	4743	Putative protein of unknown function; green fluorescent protein (GFP)-fusion protein localizes to the cytoplasm
YJR158W	FALSE	Verified	HXT16	HXT16	63.1683	92.8472	-0.555659	282	154.789	161.219	-0.0587182	4833	108.482	34.2176	1.66465	184	82.2938	84.5751	-0.0394493	5648	97.4289	131.912	-0.437151	3611	435	470	-0.111645	5282	Protein of unknown function with similarity to hexose transporter family members, expression is repressed by high levels of glucose
YJR161C	TRUE	Verified	COS5	COS5	124.506	126.709	-0.0253107	5527	226.691	145.197	0.642714	178	201.066	94.0983	1.09543	514	194.856	102.547	0.926123	345	378.253	121.442	1.63908	551	379	54	2.81117	76	Protein of unknown function, member the DUP380 subfamily of conserved, often subtelomerically-encoded proteins
YKL023C-A	FALSE	Uncharacterized	NA	NA	151.97	142.002	0.0978791	3635	53.9266	51.0694	0.0785365	5081	38.3429	29.9404	0.356867	4363	42.5657	28.5441	0.576501	1773	47.7592	12.563	1.9266	709	30	9	1.73697	727	Putative protein of unknown function
YKL023W	FALSE	Uncharacterized	NA	NA	218.8	213.003	0.0387439	4863	875.808	714.972	0.292727	935	578.884	566.728	0.0306171	5816	565.651	353.101	0.679833	505	840.563	301.512	1.47914	654	1030	317	1.70009	381	Putative protein of unknown function; green fluorescent protein (GFP)-fusion protein localizes to the cytoplasm
YKL024C	FALSE	Verified	URA6	URA6,SOC8	676.541	658.669	0.0386238	4024	375.489	326.444	0.201935	1961	264.659	397.779	-0.587831	1969	226.071	177.608	0.348085	1979	308.525	69.0966	2.1587	238	173	59	1.55199	494	Uridylate kinase, catalyzes the seventh enzymatic step in the de novo biosynthesis of pyrimidines, converting uridine monophosphate (UMP) into uridine-5'-diphosphate (UDP)
YKL032C	FALSE	Verified	IXR1	IXR1,ORD1	1407.1	1528.16	-0.119071	805	2273.9	2495.39	-0.134095	2900	2132.24	745.301	1.51647	177	2406.38	1549.84	0.634749	723	1496.77	2308.45	-0.625069	2866	3264	2072	0.655617	2554	Protein that binds DNA containing intrastrand cross-links formed by cisplatin, contains two HMG (high mobility group box) domains, which confer the ability to bend cisplatin-modified DNA; mediates aerobic transcriptional repression of COX5b
YKL033W-A	TRUE	Uncharacterized	NA	NA	880.694	800.671	0.137431	743	1035.59	635.865	0.703662	96	516.226	457.66	0.173728	4737	363.228	148.006	1.29521	126	438.43	80.6127	2.44327	120	229	70	1.70992	358	Putative protein of unknown function; similar to uncharacterized proteins from other fungi
YKL035W	FALSE	Verified	UGP1	UGP1	1467.52	1529.25	-0.059445	2648	2355.79	1882.56	0.323517	752	1716.08	1200.82	0.515092	2588	1652.5	941.955	0.810918	383	2717.5	966.305	1.49173	847	1017	310	1.71398	370	UDP-glucose pyrophosphorylase (UGPase), catalyses the reversible formation of UDP-Glc from glucose 1-phosphate and UTP, involved in a wide variety of metabolic pathways, expression modulated by Pho85p through Pho4p
YKL037W	TRUE	Uncharacterized	NA	NA	8.23934	6.55392	0.33017	5051	6.99048	6.00817	0.218467	6086	14.0279	9.62369	0.543636	4398	7.56724	2.11438	1.83954	1025	11.4622	3.14075	1.8677	1440	13	10	0.378512	4724	Putative protein of unknown function
YKL054C	FALSE	Verified	DEF1	DEF1,VID31	3706.79	3409.13	0.120765	499	1847.48	1768.4	0.0631142	4350	1339.2	399.918	1.74359	81	1147.38	1222.11	-0.0910265	4541	1197.8	2906.24	-1.27877	1156	1956	2064	-0.0775366	5516	RNAPII degradation factor, forms a complex with Rad26p in chromatin, enables ubiquitination and proteolysis of RNAPII present in an elongation complex
YKL068W-A	FALSE	Uncharacterized	NA	NA	334.151	338.619	-0.0191643	5309	137.812	69.0939	0.996074	88	40.2133	26.7325	0.589079	3207	97.4282	38.0588	1.35611	224	103.16	36.6421	1.49331	938	166	21	2.98272	77	Putative protein of unknown function; identified by homology to Ashbya gossypii
YKL073W	TRUE	Verified	LHS1	LHS1,SSI1,CER1	887.102	919.734	-0.0521161	3236	299.592	312.425	-0.0605092	4585	299.262	219.206	0.449118	2696	297.96	329.843	-0.146659	3805	757.462	395.735	0.936639	1555	2592	496	2.38565	165	Molecular chaperone of the endoplasmic reticulum lumen, involved in polypeptide translocation and folding; member of the Hsp70 family; localizes to the lumen of the ER; regulated by the unfolded protein response pathway
YKL085W	FALSE	Verified	MDH1	MDH1	842.244	917.549	-0.123548	938	13458.7	13106.8	0.0382188	5075	5293.19	5540.04	-0.0657585	5463	4176.17	4046.92	0.0453579	5285	3470.19	974.68	1.83201	561	370	845	-1.19143	894	Mitochondrial malate dehydrogenase, catalyzes interconversion of malate and oxaloacetate; involved in the tricarboxylic acid (TCA) cycle; phosphorylated
YKL086W	FALSE	Verified	SRX1	SRX1	8.23934	4.36928	0.915132	2488	68.9062	80.1089	-0.217329	2850	47.6948	114.415	-1.26237	472	37.8362	67.66	-0.838537	730	63.0422	108.879	-0.788342	2352	192	39	2.29956	155	Sulfiredoxin, contributes to oxidative stress resistance by reducing cysteine-sulfinic acid groups in the peroxiredoxins Tsa1p and Ahp1p that are formed upon exposure to oxidants; conserved in higher eukaryotes
YKL096C-B	FALSE	Uncharacterized	NA	NA	0.915482	1.09232	-0.254793	6089	8.98776	9.01225	-0.0039257	6089	7.48154	10.693	-0.515258	4723	7.56724	5.28594	0.517607	4188	6.68629	10.4692	-0.646869	4003	10	2	2.32193	900	Putative protein of unknown function; identified by gene-trapping, microarray-based expression analysis, and genome-wide homology searching
YKL096W	TRUE	Verified	CWP1	CWP1,YJU1	2215.47	2124.56	0.0604443	2460	5737.19	3637.95	0.65722	146	4592.73	3557.56	0.368465	3303	3693.76	1187.22	1.6375	68	1415.58	47.1113	4.90918	3	121	107	0.177396	4882	Cell wall mannoprotein, linked to a beta-1,3- and beta-1,6-glucan heteropolymer through a phosphodiester bond; involved in cell wall organization
YKL096W-A	FALSE	Verified	CWP2	CWP2,YKL097W-A,LPR1	11763.9	12724.4	-0.11323	270	5345.72	4617.28	0.211342	1900	14529.1	21291.9	-0.551353	1835	28995.8	17157.1	0.757037	631	22189.9	1581.89	3.81018	218	1081	1379	-0.351256	3863	Covalently linked cell wall mannoprotein, major constituent of the cell wall; plays a role in stabilizing the cell wall; involved in low pH resistance; precursor is GPI-anchored
YKL101W	TRUE	Verified	HSL1	HSL1,NIK1	2235.61	2300.43	-0.0412348	3368	499.32	475.647	0.0700749	4297	892.173	220.276	2.01801	31	1093.47	438.733	1.31749	98	404.998	329.779	0.296416	4124	711	624	0.188304	4744	Nim1p-related protein kinase that regulates the morphogenesis and septin checkpoints; associates with the assembled septin filament; required along with Hsl7p for bud neck recruitment, phosphorylation, and degradation of Swe1p
YKL103C	FALSE	Verified	LAP4	LAP4,API,YSC1,APE1	319.503	310.219	0.0425436	4419	3683.98	2535.45	0.539027	219	1749.74	1511.99	0.210697	4547	1205.08	943.012	0.353785	1741	1530.21	445.987	1.77865	436	232	357	-0.621799	2398	Vacuolar aminopeptidase, often used as a marker protein in studies of autophagy and cytosol to vacuole targeting (CVT) pathway
YKL104C	TRUE	Verified	GFA1	GFA1	3018.34	3291.16	-0.124839	480	2714.3	1924.62	0.496011	257	2237.92	1599.67	0.48438	2721	2173.69	1236.91	0.813406	410	2877.02	561.148	2.35812	210	2359	593	1.99207	272	Glutamine-fructose-6-phosphate amidotransferase, catalyzes the formation of glucosamine-6-P and glutamate from fructose-6-P and glutamine in the first step of chitin biosynthesis
YKL112W	FALSE	Verified	ABF1	ABF1,SBF1,REB2,OBF1,BAF1	575.838	538.514	0.0966798	2016	357.513	405.551	-0.181888	2229	569.532	255.562	1.1561	379	794.56	641.713	0.308228	2054	835.787	230.322	1.85948	350	773	785	-0.0222242	5852	DNA binding protein with possible chromatin-reorganizing activity involved in transcriptional activation, gene silencing, and DNA replication and repair
YKL128C	TRUE	Verified	PMU1	PMU1	817.526	753.701	0.117271	1149	247.663	128.174	0.950271	58	135.603	88.7518	0.61154	2123	145.669	79.2891	0.877503	436	394.491	95.2695	2.04991	269	253	139	0.864053	1565	Putative phosphomutase, contains a region homologous to the active site of phosphomutases; overexpression suppresses the histidine auxotrophy of an ade3 ade16 ade17 triple mutant and the temperature sensitivity of a tps2 mutant
YKL140W	TRUE	Verified	TGL1	TGL1,YKL5	625.274	551.622	0.18081	485	831.867	594.809	0.483928	283	477.883	300.473	0.669423	1591	384.038	187.122	1.03727	215	377.298	175.882	1.1011	1235	257	76	1.7577	319	Steryl ester hydrolase, one of three gene products (Yeh1p, Yeh2p, Tgl1p) responsible for steryl ester hydrolase activity and involved in sterol homeostasis; localized to lipid particle membranes
YKL141W	TRUE	Verified	SDH3	SDH3,YKL4,CYB3	395.488	416.174	-0.0735522	3140	9225.44	9039.29	0.0294082	5215	9838.22	11303.6	-0.200307	4382	11023.6	8239.73	0.419925	1817	8083.73	2071.85	1.9641	763	915	342	1.41978	615	Cytochrome b subunit of succinate dehydrogenase (Sdh1p, Sdh2p, Sdh3p, Sdh4p), which couples the oxidation of succinate to the transfer of electrons to ubiquinone
YKL148C	TRUE	Verified	SDH1	SDH1	648.161	688.162	-0.086395	2147	20405.2	21090.7	-0.0476671	4926	15874	10577.5	0.585662	1711	14905.6	12474.8	0.256833	3041	12138.5	3000.47	2.01633	903	4142	2150	0.945991	1616	Flavoprotein subunit of succinate dehydrogenase (Sdh1p, Sdh2p, Sdh3p, Sdh4p), which couples the oxidation of succinate to the transfer of electrons to ubiquinone
YKL152C	FALSE	Verified	GPM1	GPM1	6738.86	6875.07	-0.028868	3656	1313.21	1124.53	0.223779	1507	2688.68	4774.42	-0.828428	1047	3083.65	4999.44	-0.697128	713	5083.49	1290.85	1.9775	566	33	144	-2.12553	216	Tetrameric phosphoglycerate mutase, mediates the conversion of 3-phosphoglycerate to 2-phosphoglycerate during glycolysis and the reverse reaction during gluconeogenesis
YKL163W	FALSE	Verified	PIR3	PIR3,CCW8	233.448	223.926	0.0600808	4124	17547.1	15634.3	0.166523	2842	19195.8	12224.2	0.651045	1344	17768.8	24564.8	-0.467245	1537	49725	7417.41	2.74498	834	2384	5052	-1.08347	1342	O-glycosylated covalently-bound cell wall protein required for cell wall stability; expression is cell cycle regulated, peaking in M/G1 and also subject to regulation by the cell integrity pathway
YKL164C	TRUE	Verified	PIR1	PIR1,CCW6	5706.2	5579.57	0.0323756	3500	2306.86	1809.46	0.350371	629	5503.61	4037.67	0.446854	2716	8877.32	3314.29	1.42143	149	5211.49	1042.73	2.32133	360	1484	896	0.72792	2141	O-glycosylated protein required for cell wall stability; attached to the cell wall via beta-1,3-glucan; mediates mitochondrial translocation of Apn1p; expression regulated by the cell integrity pathway and by Swi5p during the cell cycle
YKL165C	FALSE	Verified	MCD4	MCD4,FSR2,SSU21,ZRG16	1039.99	964.519	0.108685	1167	184.748	154.21	0.260669	1607	217.9	127.247	0.776038	1222	268.637	171.265	0.649432	666	204.41	185.304	0.141565	5149	2893	295	3.29378	57	Protein involved in glycosylphosphatidylinositol (GPI) anchor synthesis; multimembrane-spanning protein that localizes to the endoplasmic reticulum; highly conserved among eukaryotes
YKL185W	TRUE	Verified	ASH1	ASH1	1891.39	1910.47	-0.0144826	4996	971.677	1012.38	-0.059197	4481	1855.42	1668.11	0.153536	4953	2059.24	1726.39	0.254352	2778	1290.45	251.26	2.36063	126	76	143	-0.911944	1500	Zinc-finger inhibitor of HO transcription; mRNA is localized and translated in the distal tip of anaphase cells, resulting in accumulation of Ash1p in daughter cell nuclei and inhibition of HO expression; potential Cdc28p substrate
YKL194C	TRUE	Verified	MST1	MST1	194.082	191.156	0.0219168	5448	567.228	297.404	0.931502	47	177.687	65.2272	1.44579	197	92.6987	39.116	1.24479	272	141.367	51.299	1.46245	893	126	24	2.39232	162	Mitochondrial threonyl-tRNA synthetase
YKL201C	TRUE	Verified	MNN4	MNN4,YKL200C	294.785	292.742	0.0100351	5697	500.319	491.668	0.0251619	5317	257.178	190.335	0.434224	2809	302.69	229.41	0.399912	1534	509.114	525.553	-0.0458478	5788	1570	511	1.61937	478	Putative positive regulator of mannosylphosphate transferase (Mnn6p), involved in mannosylphosphorylation of N-linked oligosaccharides; expression increases in late-logarithmic and stationary growth phases
YKL213C	TRUE	Verified	DOA1	DOA1,ZZZ4,UFD3	1015.27	1118.54	-0.139749	604	1382.12	1017.38	0.442018	333	1113.81	767.757	0.536788	2455	1018.74	759.061	0.424498	1294	1391.7	483.676	1.52474	634	288	259	0.153117	4987	WD repeat protein required for ubiquitin-mediated protein degradation, forms complex with Cdc48p, plays a role in controlling cellular ubiquitin concentration; also promotes efficient NHEJ in postdiauxic/stationary phase
YKL218C	TRUE	Verified	SRY1	SRY1	329.574	435.836	-0.403184	51	1333.18	1131.54	0.236591	1366	562.051	461.937	0.283004	3930	397.28	214.609	0.888445	299	735.492	182.164	2.01348	260	758	272	1.47859	539	3-hydroxyaspartate dehydratase, deaminates L-threo-3-hydroxyaspartate to form oxaloacetate and ammonia; required for survival in the presence of hydroxyaspartate
YKR002W	TRUE	Verified	PAP1	PAP1	543.796	539.606	0.0111593	5475	980.665	670.912	0.547636	189	706.07	451.244	0.645904	1795	602.542	385.874	0.642932	574	802.355	339.201	1.2421	967	1014	350	1.53463	507	Poly(A) polymerase, one of three factors required for mRNA 3'-end polyadenylation, forms multiprotein complex with polyadenylation factor I (PF I), also required for mRNA nuclear export; may also polyadenylate rRNAs
YKR011C	TRUE	Uncharacterized	NA	TOS5	200.491	204.264	-0.0269	5245	419.429	329.448	0.348376	705	320.771	254.493	0.333917	3486	222.288	236.81	-0.0913026	4637	364.881	166.46	1.13225	1196	403	117	1.78427	292	Putative protein of unknown function; green fluorescent protein (GFP)-fusion protein localizes to the nucleus
YKR013W	TRUE	Verified	PRY2	PRY2,YFW12	2119.34	2076.5	0.0294611	4023	770.95	558.76	0.46441	314	1757.23	762.41	1.20466	441	2717.59	917.639	1.56633	72	1505.37	190.539	2.98196	52	448	383	0.226154	4472	Protein of unknown function, has similarity to Pry1p and Pry3p and to the plant PR-1 class of pathogen related proteins
YKR016W	TRUE	Uncharacterized	FMP13	FMP13	757.104	820.333	-0.115718	1172	5828.07	3181.33	0.873389	61	3341.44	1785.73	0.903958	939	2880.28	1269.68	1.18174	184	1796.7	208.337	3.10836	45	583	130	2.16498	173	Putative protein of unknown function; the authentic, non-tagged protein is detected in highly purified mitochondria in high-throughput studies
YKR034W	FALSE	Verified	DAL80	DAL80,UGA43	12.8168	13.1078	-0.0324001	6096	36.9497	40.0545	-0.1164	4794	61.7227	62.0193	-0.00691683	6140	53.9166	72.946	-0.436099	2073	102.205	39.7829	1.36124	1116	590	199	1.56795	438	Negative regulator of genes in multiple nitrogen degradation pathways; expression is regulated by nitrogen levels and by Gln3p; member of the GATA-binding family, forms homodimers and heterodimers with Deh1p
YKR038C	TRUE	Verified	KAE1	KAE1	1008.86	919.734	0.13344	734	628.145	423.576	0.568477	186	441.411	411.68	0.100598	5251	498.492	305.527	0.706269	474	457.534	217.759	1.07115	1279	774	156	2.31079	137	Putative glycoprotease proposed to be in transcription as a component of the EKC protein complex with Bud32p, Cgi121p, Pcc1p, and Gon7p; also identified as a component of the KEOPS protein complex
YKR039W	TRUE	Verified	GAP1	GAP1	3589.61	3905.05	-0.121514	471	20819.7	23631.1	-0.182742	2694	16384.6	13572.6	0.27164	3745	12511.5	4764.75	1.39278	158	2618.16	4307.02	-0.718135	2830	28207	3377	3.06224	104	General amino acid permease; localization to the plasma membrane is regulated by nitrogen source
YKR041W	FALSE	Uncharacterized	NA	NA	24.718	20.7541	0.252167	3939	7.98912	15.0204	-0.910816	1070	11.2223	1.0693	3.39163	534	10.405	12.6863	-0.285996	4692	25.79	18.8445	0.452667	4104	51	36	0.5025	3350	Putative protein of unknown function; green fluorescent protein (GFP)-fusion protein localizes to the cytoplasm and nucleus
YKR042W	TRUE	Verified	UTH1	UTH1	11810.6	11777.4	0.00406553	5512	7699.52	5620.64	0.454033	446	5916.96	3953.2	0.581837	1995	6745.25	3631.44	0.89333	439	9649.28	2644.51	1.86742	934	5911	882	2.74455	119	Mitochondrial outer membrane and cell wall localized SUN family member required for mitochondrial autophagy; involved in the oxidative stress response, life span during starvation, mitochondrial biogenesis, and cell death
YKR042W	TRUE	Verified	UTH1	UTH1	11810.6	11777.4	0.00406553	5512	7699.52	5620.64	0.454033	446	5916.96	3953.2	0.581837	1995	6745.25	3631.44	0.89333	439	9649.28	2644.51	1.86742	934	5911	882	2.74455	119	Mitochondrial outer membrane and cell wall localized SUN family member required for mitochondrial autophagy; involved in the oxidative stress response, life span during starvation, mitochondrial biogenesis, and cell death
YKR061W	FALSE	Verified	KTR2	KTR2	304.856	364.835	-0.259118	320	311.576	230.313	0.435986	438	156.177	150.771	0.050823	5714	145.669	122.634	0.248341	3011	206.32	68.0496	1.60022	657	156	73	1.09558	1088	Mannosyltransferase involved in N-linked protein glycosylation; member of the KRE2/MNT1 mannosyltransferase family
YKR088C	TRUE	Verified	TVP38	TVP38	545.627	517.76	0.0756327	2790	709.035	527.717	0.42609	401	492.846	417.027	0.240999	4241	498.492	294.956	0.757073	401	685.823	173.788	1.9805	275	475	102	2.21936	153	Integral membrane protein localized to late Golgi vesicles along with the v-SNARE Tlg2p; green fluorescent protein (GFP)-fusion protein localizes to the cytoplasm in a punctate pattern
YKR090W	FALSE	Verified	PXL1	PXL1	584.993	565.822	0.0480713	3740	165.774	176.24	-0.0883179	4222	342.28	153.979	1.15244	365	439.846	294.956	0.576501	736	373.477	104.692	1.83487	412	307	155	0.98597	1241	LIM domain-containing protein that localizes to sites of polarized growth, required for selection and/or maintenance of polarized growth sites, may modulate signaling by the GTPases Cdc42p and Rho1p; has similarity to metazoan paxillin
YKR091W	FALSE	Verified	SRL3	SRL3	328.658	433.651	-0.399948	55	522.289	557.758	-0.0947921	3748	519.032	592.392	-0.190728	4609	424.711	303.413	0.4852	1048	449.892	147.615	1.60774	562	170	201	-0.241661	4401	Cytoplasmic protein that, when overexpressed, suppresses the lethality of a rad53 null mutation; potential Cdc28p substrate
YKR097W	FALSE	Verified	PCK1	PCK1,PPC1,JPM2	170.28	157.294	0.114441	3152	89419.3	108986	-0.285488	1777	52033.2	35453.7	0.553497	1598	71564.4	63700.9	0.167928	3651	22168.9	850.097	4.70476	92	6514	7781	-0.256412	4517	Phosphoenolpyruvate carboxykinase, key enzyme in gluconeogenesis, catalyzes early reaction in carbohydrate biosynthesis, glucose represses transcription and accelerates mRNA degradation, regulated by Mcm1p and Cat8p, located in the cytosol
YKR098C	TRUE	Verified	UBP11	UBP11	100.703	111.417	-0.145858	3106	926.738	348.474	1.41111	11	451.698	139.009	1.70018	65	429.441	108.89	1.97958	24	807.131	144.475	2.48199	101	2052	82	4.64526	7	Ubiquitin-specific protease that cleaves ubiquitin from ubiquitinated proteins
YKR100C	TRUE	Verified	SKG1	SKG1,YKR099C-A	686.612	620.438	0.146207	793	634.137	445.606	0.509026	250	621.903	332.552	0.90311	838	593.083	338.3	0.809929	340	1326.75	455.409	1.54266	611	1636	124	3.72176	28	Transmembrane protein with a role in cell wall polymer composition; localizes on the inner surface of the plasma membrane at the bud and in the daughter cell
YLL014W	TRUE	Uncharacterized	NA	NA	360.7	355.004	0.0229634	5100	240.672	130.177	0.886596	73	216.029	197.82	0.127038	5094	185.397	53.9166	1.78182	60	254.079	52.3459	2.27913	213	638	90	2.82556	73	Putative protein of unknown function; green fluorescent protein (GFP)-fusion protein localizes to the endoplasmic reticulum; YLL014W is not an essential gene
YLL019C	TRUE	Verified	KNS1	KNS1,L124	535.557	490.452	0.126929	1369	2351.8	2464.35	-0.0674433	4279	2617.6	807.321	1.69703	101	3205.67	2908.32	0.140439	4098	5632.73	4372.98	0.365218	4309	8327	4489	0.891403	1884	Nonessential putative protein kinase of unknown cellular role; member of the LAMMER family of protein kinases, which are serine/threonine kinases also capable of phosphorylating tyrosine residues
YLL022C	FALSE	Verified	HIF1	HIF1	595.979	551.622	0.111582	1581	307.581	342.466	-0.154992	2706	506.874	603.084	-0.250732	4194	484.304	365.787	0.404907	1385	413.595	121.442	1.76795	448	167	261	-0.644202	2311	Non-essential component of the HAT-B histone acetyltransferase complex (Hat1p-Hat2p-Hif1p), localized to the nucleus; has a role in telomeric silencing
YLL024C	TRUE	Verified	SSA2	SSA2,YG102	9207.92	9208.26	-5.36302423230372e-05	6100	1230.32	593.807	1.05097	23	460.115	269.463	0.771905	1162	291.339	207.209	0.491612	1100	439.385	199.961	1.13577	1164	78	23	1.76184	471	ATP binding protein involved in protein folding and vacuolar import of proteins; member of heat shock protein 70 (HSP70) family; associated with the chaperonin-containing T-complex; present in the cytoplasm, vacuolar membrane and cell wall
YLL046C	FALSE	Verified	RNP1	RNP1	0.915482	1.09232	-0.254793	6102	5.99184	1.00136	2.58104	565	0	3.2079	-Inf	1774	1.89181	0	Inf	2648	2.86555	5.23459	-0.869262	4182	11	15	-0.447459	4333	Ribonucleoprotein that contains two RNA recognition motifs (RRM)
YLL049W	TRUE	Verified	LDB18	LDB18	129.998	104.863	0.309992	880	212.71	163.222	0.382056	704	140.279	158.256	-0.173965	4800	162.696	120.519	0.43291	1569	243.572	121.442	1.00408	1508	135	32	2.07682	232	Protein of unknown function; null mutant shows a reduced affinity for the alcian blue dye suggesting a decreased net negative charge of the cell surface
YLL057C	FALSE	Verified	JLP1	JLP1	87.8863	99.4012	-0.177625	2789	195.734	191.26	0.0333553	5277	77.621	79.1281	-0.0277439	5968	108.779	211.438	-0.958831	309	937.036	92.1288	3.34638	29	281	251	0.162883	4915	Fe(II)-dependent sulfonate/alpha-ketoglutarate dioxygenase, involved in sulfonate catabolism for use as a sulfur source, contains sequence that closely resembles a J domain (typified by the E. coli DnaJ protein)
YLL060C	TRUE	Verified	GTT2	GTT2	118.097	121.248	-0.0379812	5238	773.946	655.892	0.238776	1407	257.178	297.265	-0.208983	4440	260.124	231.524	0.168036	3640	391.626	277.433	0.497336	3180	590	154	1.93778	234	Glutathione S-transferase capable of homodimerization; functional overlap with Gtt2p, Grx1p, and Grx2p
YLL067C	FALSE	Uncharacterized	NA	NA	0.915482	1.09232	-0.254793	6104	0	0	NA	6467	0	0	NA	6464	0	1.05719	-Inf	5463	3.82074	1.04692	1.8677	2997	1	1	0	6144	Putative protein of unknown function with similarity to helicases
YLR004C	TRUE	Verified	THI73	THI73	74.1541	95.0319	-0.357886	944	126.827	151.206	-0.253646	1845	124.381	117.623	0.0805928	5482	131.481	146.949	-0.160465	3904	281.78	212.524	0.406939	3604	671	201	1.73912	330	Putative plasma membrane permease proposed to be involved in carboxylic acid uptake and repressed by thiamine; substrate of Dbf2p/Mob1p kinase; transcription is altered if mitochondrial dysfunction occurs
YLR008C	TRUE	Verified	PAM18	PAM18,TIM14	646.33	597.499	0.113335	1450	506.311	337.459	0.585311	176	221.641	218.137	0.022988	5904	157.966	113.119	0.481773	1341	152.83	140.287	0.123543	5293	262	86	1.60716	419	J-protein co-chaperone of the mitochondrial import motor associated with the presequence translocase, with Ssc1p, Tim44p, Mge1p, and Pam16p; stimulates ATPase activity of Ssc1p to drive mitochondrial import; activity is inhibited by Pam16p
YLR013W	TRUE	Verified	GAT3	GAT3	0.915482	1.09232	-0.254793	6105	0.99864	0	Inf	6105	3.74077	1.0693	1.80667	3556	1.89181	6.34313	-1.74543	1265	3.82074	2.09384	0.867704	4837	2	5	-1.32193	3104	Protein containing GATA family zinc finger motifs
YLR026C	TRUE	Verified	SED5	SED5	403.728	407.436	-0.0131895	5468	201.725	149.203	0.435117	549	172.075	97.3062	0.822437	1147	141.886	135.32	0.068354	5076	299.928	104.692	1.51847	678	316	89	1.82805	276	cis-Golgi t-SNARE syntaxin required for vesicular transport between the ER and the Golgi complex, binds at least 9 SNARE proteins
YLR040C	TRUE	Uncharacterized	NA	NA	70.4921	95.0319	-0.43095	586	21.9701	28.0381	-0.351849	2757	36.4725	27.8018	0.391633	4237	28.3772	40.1732	-0.501502	2212	67.8181	23.0322	1.55802	981	39	52	-0.415037	3790	Putative protein of unknown function; localizes to the cell wall; predicted to be a GPI-attached protein; upregulated by Mcm1p-Alpha1p transcription factor; partially overlaps the dubious ORF YLR041W; YLR040C is not essential
YLR042C	TRUE	Uncharacterized	NA	NA	68.6612	73.1855	-0.0920631	4546	11.9837	12.0163	-0.0039257	6106	17.7687	25.6632	-0.530365	3862	42.5657	23.2581	0.871957	918	52.5352	14.6568	1.84171	759	34	42	-0.304855	4402	Protein of unknown function; localizes to the cytoplasm; YLL042C is not an essential gene
YLR049C	FALSE	Uncharacterized	NA	NA	485.206	431.467	0.169347	779	217.704	141.192	0.624707	199	302.067	174.296	0.793332	1069	377.416	138.492	1.44636	89	429.833	80.6127	2.4147	128	168	60	1.48543	556	Putative protein of unknown function
YLR054C	FALSE	Uncharacterized	OSW2	OSW2	60.4218	74.2778	-0.297861	1774	59.9184	71.0967	-0.246782	2642	110.353	157.187	-0.510359	2551	273.367	395.388	-0.532433	881	1056.43	114.114	3.21066	36	61	106	-0.797183	1915	Protein of unknown function proposed to be involved in the assembly of the spore wall
YLR056W	FALSE	Verified	ERG3	ERG3,PSO6,SYR1	4820.93	4928.55	-0.0318521	3590	471.358	472.643	-0.0039257	5820	2122.89	1742.96	0.28449	4035	3772.27	4246.73	-0.170918	3771	5005.17	1045.87	2.25871	386	91	338	-1.89308	251	C-5 sterol desaturase, catalyzes the introduction of a C-5(6) double bond into episterol, a precursor in ergosterol biosynthesis; mutants are viable, but cannot grow on non-fermentable carbon sources
YLR084C	TRUE	Verified	RAX2	RAX2	900.834	844.364	0.0933973	1663	167.772	116.158	0.530411	372	206.678	66.2965	1.64038	104	262.962	79.2891	1.72966	53	163.337	64.9089	1.33136	1032	258	114	1.17834	882	N-glycosylated protein involved in the maintenance of bud site selection during bipolar budding; localization requires Rax1p
YLR104W	TRUE	Uncharacterized	NA	NA	180.35	184.602	-0.0336202	5093	129.823	126.172	0.0411622	5257	121.575	147.563	-0.279487	4057	175.938	163.864	0.10257	4562	194.858	92.1288	1.0807	1385	338	104	1.70044	351	Putative protein of unknown function; mutant is deficient in amounts of cell wall mannosylphosphate
YLR107W	TRUE	Verified	REX3	REX3	446.755	452.221	-0.0175422	5227	459.375	386.526	0.249107	1386	254.372	292.988	-0.203899	4477	311.203	281.212	0.146197	3822	664.809	470.066	0.500076	3131	1327	385	1.78524	348	RNA exonuclease; required for maturation of the RNA component of RNase MRP; functions redundantly with Rnh70p and Rex2p in processing of U5 snRNA and RNase P RNA; member of RNase D family of exonucleases
YLR108C	TRUE	Uncharacterized	NA	NA	101.619	92.8472	0.130232	3529	147.799	128.174	0.205528	2460	72.0098	54.5342	0.401031	3679	36.8903	60.2597	-0.707952	1083	64.9526	567.429	-3.12698	42	3309	329	3.33024	55	Protein of unknown function; green fluorescent protein (GFP)-fusion protein localizes to the nucleus; YLR108C is not an esssential gene
YLR110C	TRUE	Verified	CCW12	CCW12	35592.1	35178.2	0.0168768	3963	11456.4	7220.82	0.66592	166	15234.3	18024.1	-0.242606	3966	18970.1	5429.72	1.80478	71	8231.78	517.177	3.99247	60	1972	1024	0.945444	1513	Cell wall mannoprotein, mutants are defective in mating and agglutination, expression is downregulated by alpha-factor
YLR120C	FALSE	Verified	YPS1	YPS1,YAP3	1783.36	2057.93	-0.206598	119	802.907	709.965	0.177484	2166	1272.8	718.569	0.824804	1211	1691.28	2166.18	-0.357038	1907	7226.93	2109.54	1.77645	896	3935	3188	0.303712	4225	Aspartic protease, attached to the plasma membrane via a glycosylphosphatidylinositol (GPI) anchor
YLR121C	FALSE	Verified	YPS3	YPS3,YPS4	1007.95	1164.41	-0.208186	147	635.135	575.783	0.141539	2818	461.985	398.848	0.212005	4441	714.159	550.795	0.374729	1550	1329.62	262.776	2.3391	138	2061	687	1.58496	529	Aspartic protease, attached to the plasma membrane via a glycosylphosphatidylinositol (GPI) anchor
YLR133W	TRUE	Verified	CKI1	CKI1	304.856	287.28	0.0856668	3121	784.931	597.813	0.392873	492	557.375	243.8	1.19295	339	519.302	297.07	0.805771	353	660.988	135.052	2.29111	159	807	108	2.90154	67	Choline kinase, catalyzes the first step in the CDP-choline pathway phosphatidylcholine synthesis (Kennedy pathway); mRNA expression is regulated by inositol and choline, enzyme activity is stimulated by phosphorylation by protein kinase
YLR136C	TRUE	Verified	TIS11	TIS11,CTH2	46.6896	28.4003	0.717193	452	13.981	28.0381	-1.00393	421	55.1763	90.8904	-0.720078	1942	151.345	219.895	-0.538976	1011	1394.57	203.102	2.77954	69	140	162	-0.210567	4636	mRNA-binding protein expressed during iron starvation; binds to a sequence element in the 3'-untranslated regions of specific mRNAs to mediate their degradation; involved in iron homeostasis
YLR153C	TRUE	Verified	ACS2	ACS2	6137.39	6119.18	0.00428761	5557	5310.77	6893.37	-0.376289	679	5004.21	3462.39	0.531376	2275	6278.92	5096.7	0.300952	2619	6880.2	493.098	3.8025	61	374	264	0.5025	2939	Acetyl-coA synthetase isoform which, along with Acs1p, is the nuclear source of acetyl-coA for histone acetylation; mutants affect global transcription; required for growth on glucose; expressed under anaerobic conditions
YLR154C	FALSE	Verified	RNH203	RNH203	198.66	176.956	0.166909	1862	134.816	126.172	0.09561	4250	162.723	202.097	-0.312629	3725	219.45	172.322	0.348788	1985	141.367	36.6421	1.94787	464	17	29	-0.770518	2583	Ribonuclease H2 subunit, required for RNase H2 activity
YLR162W-A	FALSE	Uncharacterized	NA	NA	19.2251	25.1234	-0.386037	2828	48.9334	47.064	0.0561953	5453	40.2133	54.5342	-0.439491	3663	47.2953	42.2875	0.161463	4520	63.9974	8.37534	2.93379	197	38	16	1.24793	1233	Putative protein of unknown function identified by fungal homology comparisons and RT-PCR
YLR180W	TRUE	Verified	SAM1	SAM1,ETH10	4358.61	4120.23	0.0811424	1267	2051.21	1026.4	0.998887	29	617.227	186.058	1.73005	63	1070.76	414.418	1.36948	86	1202.58	241.838	2.31402	146	849	108	2.97473	62	S-adenosylmethionine synthetase, catalyzes transfer of the adenosyl group of ATP to the sulfur atom of methionine; one of two differentially regulated isozymes (Sam1p and Sam2p)
YLR182W	TRUE	Verified	SWI6	SWI6,SDS11,PSL8	829.427	750.424	0.144408	700	745.984	558.76	0.416917	422	1009.07	342.176	1.56022	128	1069.82	441.905	1.27556	109	745.044	483.676	0.623285	2573	1202	291	2.04635	226	Transcription cofactor, forms complexes with DNA-binding proteins Swi4p and Mbp1p to regulate transcription at the G1/S transition; involved in meiotic gene expression; localization regulated by phosphorylation; potential Cdc28p substrate
YLR187W	FALSE	Uncharacterized	SKG3	SKG3	444.924	429.282	0.0516344	3834	202.724	201.274	0.0103585	5732	236.604	76.9895	1.61974	95	251.611	245.268	0.0368368	5419	492.875	272.199	0.856563	1791	492	364	0.43472	3293	Protein of unknown function; green fluorescent protein (GFP)-fusion protein localizes to the cell periphery, cytoplasm, bud, and bud neck; potential Cdc28p substrate; similar to Caf120p and Skg4p
YLR188W	TRUE	Verified	MDL1	MDL1	999.707	939.396	0.0897717	1695	562.235	548.746	0.0350333	5073	652.764	536.788	0.28221	3958	620.514	564.539	0.136391	3856	624.691	464.831	0.426435	3464	1090	334	1.70641	382	Mitochondrial inner membrane half-type ATP-binding cassette (ABC) transporter, mediates export of peptides generated upon proteolysis of mitochondrial proteins, plays a role in the regulation of cellular resistance to oxidative stress
YLR190W	TRUE	Verified	MMR1	MMR1	936.538	961.242	-0.0375618	3868	743.987	698.95	0.0900877	3804	893.109	484.392	0.88266	963	1262.78	525.423	1.26506	120	550.187	145.522	1.91869	331	179	166	0.108776	5327	Phosphorylated protein of the mitochondrial outer membrane, localizes only to mitochondria of the bud; interacts with Myo2p to mediate mitochondrial distribution to buds; mRNA is targeted to the bud via the transport system involving She2p
YLR194C	FALSE	Uncharacterized	NA	NA	2704.33	2906.66	-0.104091	858	311.576	317.432	-0.0268625	5331	742.543	770.964	-0.0541902	5653	1616.55	849.979	0.92742	280	5320.38	544.397	3.2888	85	3047	1930	0.658789	2538	Structural constituent of the cell wall attached to the plasma membrane by a GPI-anchor; expression is upregulated in response to cell wall stress
YLR206W	TRUE	Verified	ENT2	ENT2	1160.83	1180.8	-0.0246043	4461	3097.78	2441.32	0.343575	689	1951.75	421.304	2.21183	23	1637.36	968.384	0.757722	446	1870.25	1191.39	0.650584	2686	1940	584	1.73202	405	Epsin-like protein required for endocytosis and actin patch assembly and functionally redundant with Ent1p; contains clathrin-binding motif at C-terminus
YLR209C	FALSE	Verified	PNP1	PNP1	442.178	455.498	-0.0428167	4130	577.214	387.527	0.57481	180	520.902	545.342	-0.0661499	5500	510.789	183.951	1.47341	67	489.055	58.6274	3.06035	50	408	39	3.38702	39	Purine nucleoside phosphorylase, specifically metabolizes inosine and guanosine nucleosides
YLR210W	TRUE	Verified	CLB4	CLB4	317.672	349.543	-0.137929	1619	73.8994	61.083	0.27479	2272	146.825	75.9202	0.951544	880	194.856	53.9166	1.85361	51	172.888	67.0027	1.36755	961	156	34	2.19794	190	B-type cyclin involved in cell cycle progression; activates Cdc28p to promote the G2/M transition; may be involved in DNA replication and spindle assembly; accumulates during S phase and G2, then targeted for ubiquitin-mediated degradation
YLR228C	FALSE	Verified	ECM22	ECM22	476.051	524.314	-0.139315	1138	560.237	614.836	-0.134164	2941	362.855	166.811	1.12118	399	555.246	336.186	0.723869	438	650.481	610.353	0.091863	5410	1206	310	1.95989	254	Sterol regulatory element binding protein, regulates transcription of the sterol biosynthetic genes ERG2 and ERG3; member of the fungus-specific Zn%5B2%5D-Cys%5B6%5D binuclear cluster family of transcription factors; homologous to Upc2p
YLR231C	FALSE	Verified	BNA5	BNA5	154.716	156.202	-0.0137845	5760	275.625	295.402	-0.0999724	3753	349.762	565.659	-0.693559	1521	520.248	713.602	-0.455921	1115	982.885	346.53	1.50404	628	31	81	-1.38565	786	Kynureninase, required for biosynthesis of nicotinic acid from tryptophan via kynurenine pathway
YLR248W	TRUE	Verified	RCK2	RCK2,CMK3,CLK1	1167.24	1225.58	-0.070368	2287	4610.72	3956.38	0.220812	1743	2981.39	2488.26	0.26085	4160	2384.63	2269.78	0.0712093	4899	3936.32	1081.47	1.86386	571	3523	1387	1.34484	843	Protein kinase involved in the response to oxidative and osmotic stress; identified as suppressor of S. pombe cell cycle checkpoint mutations
YLR257W	TRUE	Uncharacterized	NA	NA	4251.5	4599.76	-0.113587	528	3947.63	3263.44	0.274593	1171	3320.87	3606.74	-0.119137	5119	3361.75	3477.09	-0.04867	5235	8749.49	2351.38	1.89569	863	6711	2315	1.53552	686	Putative protein of unknown function
YLR258W	TRUE	Verified	GSY2	GSY2	349.714	349.543	0.000708181	6116	6624.98	5214.09	0.345501	813	4714.3	2771.62	0.766314	1266	3338.1	2025.57	0.720697	615	2543.66	546.491	2.21863	244	359	240	0.580949	2574	Glycogen synthase, similar to Gsy1p; expression induced by glucose limitation, nitrogen starvation, heat shock, and stationary phase; activity regulated by cAMP-dependent, Snf1p and Pho85p kinases as well as by the Gac1p-Glc7p phosphatase
YLR267W	FALSE	Uncharacterized	BOP2	BOP2	64.9992	77.5548	-0.254793	2170	1675.72	1576.14	0.0883815	3782	1646.87	1255.36	0.391633	3325	2699.61	3673.73	-0.444492	1540	9936.79	2435.13	2.02878	808	9987	6314	0.661497	2663	Protein of unknown function, overproduction suppresses a pam1 slv3 double null mutation
YLR274W	TRUE	Verified	MCM5	MCM5,CDC46,BOB1	849.567	793.025	0.0993627	1545	353.519	295.402	0.259109	1317	572.338	326.136	0.811392	1065	681.052	453.534	0.586555	685	763.193	226.134	1.75487	432	401	192	1.0625	1080	Component of the hexameric MCM complex, which is important for priming origins of DNA replication in G1 and becomes an active ATP-dependent helicase that promotes DNA melting and elongation when activated by Cdc7p-Dbf4p in S-phase
YLR285C-A	FALSE	Uncharacterized	NA	NA	76.9005	56.8007	0.437085	806	12.9823	6.00817	1.11155	842	8.41673	16.0395	-0.930296	2944	17.0263	3.17156	2.4245	281	9.55185	6.28151	0.60467	4271	8	6	0.415037	5081	Putative protein of unknown function; identified by fungal homology and RT-PCR
YLR286C	TRUE	Verified	CTS1	CTS1	10369.7	9312.03	0.155202	101	2643.4	1660.26	0.670988	111	2132.24	897.142	1.24896	382	2919.06	857.38	1.7675	48	1126.16	463.785	1.27989	917	439	644	-0.55284	2731	Endochitinase, required for cell separation after mitosis; transcriptional activation during late G and early M cell cycle phases is mediated by transcription factor Ace2p
YLR295C	TRUE	Verified	ATP14	ATP14	440.347	447.851	-0.0243796	4925	2859.11	2683.65	0.091369	3776	1958.29	1706.6	0.198471	4624	1588.18	1208.37	0.394312	1580	725.941	180.07	2.01129	262	90	132	-0.552541	2813	Subunit h of the F0 sector of mitochondrial F1F0 ATP synthase, which is a large, evolutionarily conserved enzyme complex required for ATP synthesis
YLR299W	FALSE	Verified	ECM38	ECM38,CIS2	558.444	566.914	-0.0217178	4929	2014.26	1867.54	0.10911	3344	1082.02	762.41	0.505085	2610	883.476	912.353	-0.0464027	5174	1272.31	730.749	0.799999	2021	1464	517	1.50168	578	Gamma-glutamyltranspeptidase, major glutathione-degrading enzyme; expression induced mainly by nitrogen starvation
YLR300W	TRUE	Verified	EXG1	EXG1,BGL1	10805.4	10736.4	0.0092445	5056	928.736	770.047	0.270321	1110	2895.36	2155.71	0.42558	3048	4965.06	1986.46	1.32161	156	6984.31	762.156	3.19596	115	706	299	1.23952	802	Major exo-1,3-beta-glucanase of the cell wall, involved in cell wall beta-glucan assembly; exists as three differentially glycosylated isoenzymes
YLR307C-A	FALSE	Uncharacterized	NA	NA	43.0277	27.308	0.65594	681	8787.04	16858.9	-0.940064	68	14971.5	19339.3	-0.36932	2970	13836.7	17248	-0.317931	2508	16454	463.785	5.14884	49	1387	1582	-0.189782	4798	Putative protein of unknown function
YLR307W	TRUE	Verified	CDA1	CDA1	4.57741	22.9387	-2.32518	53	12.9823	4.00545	1.69651	336	43.954	91.9597	-1.06501	888	38.7821	67.66	-0.802913	803	56.3559	52.3459	0.106491	5560	16	24	-0.584963	3395	Chitin deacetylase, together with Cda2p involved in the biosynthesis ascospore wall component, chitosan; required for proper rigidity of the ascospore wall
YLR314C	TRUE	Verified	CDC3	CDC3	1591.11	1531.43	0.0551492	2830	833.865	297.404	1.48739	8	791.173	283.364	1.48134	148	876.854	196.637	2.1568	9	860.622	80.6127	3.4163	26	468	96	2.2854	139	Component of the septin ring of the mother-bud neck that is required for cytokinesis; septins recruit proteins to the neck and can act as a barrier to diffusion at the membrane, and they comprise the 10nm filaments seen with EM
YLR315W	TRUE	Verified	NKP2	NKP2	24.718	36.0466	-0.544299	1259	50.9307	30.0408	0.761609	444	49.5652	10.693	2.21266	182	60.5379	12.6863	2.25457	101	48.7144	18.8445	1.3702	1303	29	7	2.05063	520	Non-essential kinetochore protein, subunit of the Ctf19 central kinetochore complex (Ctf19p-Mcm21p-Okp1p-Mcm22p-Mcm16p-Ctf3p-Chl4p-Mcm19p-Nkp1p-Nkp2p-Ame1p-Mtw1p)
YLR328W	TRUE	Verified	NMA1	NMA1	834.92	872.764	-0.0639542	2763	864.823	469.639	0.880853	52	346.956	212.79	0.705321	1390	437.008	149.064	1.55173	56	407.864	172.741	1.23947	1013	593	181	1.71204	344	Nicotinic acid mononucleotide adenylyltransferase, involved in NAD(%2B) salvage pathway
YLR332W	TRUE	Verified	MID2	MID2,KAI1	667.387	621.53	0.102698	1683	949.707	711.968	0.41567	411	557.375	355.007	0.650799	1718	597.812	248.439	1.2668	114	454.668	123.536	1.87988	367	390	185	1.07595	1058	O-glycosylated plasma membrane protein that acts as a sensor for cell wall integrity signaling and activates the pathway; interacts with Rom2p, a guanine nucleotide exchange factor for Rho1p, and with cell integrity pathway protein Zeo1p
YLR342W	TRUE	Verified	FKS1	FKS1,PBR1,GSC1,ETG1,CWH53,CND1	17348.4	17646.4	-0.0245755	3557	4866.37	4174.68	0.221183	1753	5916.96	1832.78	1.69082	75	6238.25	3248.74	0.94126	386	5094	1820.59	1.48439	1089	2197	3749	-0.770971	2138	Catalytic subunit of 1,3-beta-D-glucan synthase, functionally redundant with alternate catalytic subunit Gsc2p; binds to regulatory subunit Rho1p; involved in cell wall synthesis and maintenance; localizes to sites of cell wall remodeling
YLR354C	TRUE	Verified	TAL1	TAL1	4708.32	4592.12	0.0360549	3365	3957.61	2937.99	0.429798	418	2179	2351.39	-0.109848	5203	1871.95	1188.28	0.655665	643	2234.18	1871.89	0.255249	4548	680	229	1.57019	445	Transaldolase, enzyme in the non-oxidative pentose phosphate pathway; converts sedoheptulose 7-phosphate and glyceraldehyde 3-phosphate to erythrose 4-phosphate and fructose 6-phosphate
YLR375W	TRUE	Verified	STP3	STP3	840.413	873.856	-0.0562984	3076	1113.48	1110.51	0.00385864	5744	424.577	450.175	-0.0844579	5362	407.685	357.33	0.1902	3268	541.59	402.016	0.429946	3452	2358	621	1.9249	299	Zinc-finger protein of unknown function, possibly involved in pre-tRNA splicing and in uptake of branched-chain amino acids
YLR377C	TRUE	Verified	FBP1	FBP1,ACN8	54.0134	67.7239	-0.326346	1675	25969.6	25642.9	0.0182688	5491	10401.2	15702.7	-0.594257	1665	7561.57	6242.7	0.276516	2868	2047.92	330.826	2.63001	97	257	424	-0.722296	2011	Fructose-1,6-bisphosphatase, key regulatory enzyme in the gluconeogenesis pathway, required for glucose metabolism
YLR381W	FALSE	Verified	CTF3	CTF3,CHL3	319.503	294.927	0.115475	2272	174.762	207.282	-0.246202	1681	253.437	83.4053	1.60342	96	283.772	163.864	0.79223	425	161.426	239.744	-0.57062	2917	192	213	-0.149747	5035	Outer kinetochore protein that forms a complex with Mcm16p and Mcm22p; may bind the kinetochore to spindle microtubules
YLR385C	TRUE	Verified	SWC7	SWC7,AWS1	37.5348	32.7696	0.195869	3933	16.9769	15.0204	0.176647	4980	18.7038	3.2079	2.54364	489	19.864	22.201	-0.160465	5071	17.1933	4.18767	2.03763	1019	32	12	1.41504	1060	Protein of unknown function, component of the Swr1p complex that incorporates Htz1p into chromatin
YLR389C	TRUE	Verified	STE23	STE23	1137.94	1091.23	0.0604772	2749	1449.03	1246.7	0.216976	1592	994.109	471.561	1.07596	563	768.075	779.148	-0.0206496	5633	1831.09	466.925	1.97144	322	503	341	0.560787	2673	Metalloprotease involved, with homolog Axl1p, in N-terminal processing of pro-a-factor to the mature form; member of the insulin-degrading enzyme family
YLR390W-A	TRUE	Verified	CCW14	CCW14,YLR391W,SSR1,YLR391W-A	5426.06	5519.5	-0.0246307	4011	4739.55	3711.05	0.352924	710	5240.82	3992.76	0.392405	3101	5602.6	3051.05	0.876792	443	9493.58	1846.76	2.36195	529	2086	1568	0.411814	3581	Covalently linked cell wall glycoprotein, present in the inner layer of the cell wall
YLR393W	FALSE	Verified	ATP10	ATP10	127.252	112.509	0.177648	2431	248.661	285.388	-0.198742	2063	117.834	38.4948	1.61402	188	87.0233	80.3463	0.11517	4670	81.1907	67.0027	0.277095	4547	90	95	-0.0780025	5575	Mitochondrial inner membrane protein required for assembly of the F0 sector of mitochondrial F1F0 ATP synthase, interacts genetically with ATP6
YLR395C	FALSE	Verified	COX8	COX8	738.794	691.439	0.0955706	1772	5436.6	5593.61	-0.0410742	4950	4156.93	5219.25	-0.328323	3520	4214.01	4255.18	-0.014028	5732	2806.33	805.08	1.80148	535	623	559	0.156384	4963	Subunit VIII of cytochrome c oxidase, which is the terminal member of the mitochondrial inner membrane electron transport chain
YLR415C	FALSE	Uncharacterized	NA	NA	6.40838	3.27696	0.9676	2879	3.99456	4.00545	-0.0039257	6120	10.2871	2.1386	2.2661	1238	20.8099	10.5719	0.977039	1189	36.297	10.4692	1.7937	909	38	20	0.925999	1940	Putative protein of unknown function; YLR415C is not an essential gene
YLR417W	FALSE	Verified	VPS36	VPS36,VPL11,VAC3,GRD12	343.306	358.281	-0.0615978	3679	264.64	177.241	0.578317	218	272.141	172.157	0.660629	1615	367.957	230.467	0.674977	569	995.303	229.275	2.11806	214	905	415	1.12481	1029	Component of the ESCRT-II complex; contains the GLUE (GRAM Like Ubiquitin binding in EAP45) domain which is involved in interactions with ESCRT-I and ubiquitin-dependent sorting of proteins into the endosome
YLR429W	TRUE	Verified	CRN1	CRN1	1957.3	1871.15	0.0649441	2301	1666.73	1182.61	0.495049	240	1136.26	722.846	0.652531	1892	1204.14	587.797	1.03461	199	1288.54	475.301	1.43883	719	1658	513	1.69241	423	Coronin, cortical actin cytoskeletal component that associates with the Arp2p/Arp3p complex to regulate its activity
YLR437C	FALSE	Uncharacterized	NA	NA	227.955	216.279	0.0758528	3716	52.9279	25.034	1.08014	173	58.9171	33.1483	0.829754	1933	59.592	16.915	1.81682	162	46.8041	57.5805	-0.298946	4530	139	41	1.76139	369	Putative protein of unknown function; epitope tagged protein localizes to the cytoplasm
YLR438W	FALSE	Verified	CAR2	CAR2,cargB	46.6896	43.6928	0.0957047	4940	389.47	328.447	0.245853	1444	416.161	361.423	0.203452	4495	556.192	344.643	0.69048	489	1077.45	4219.08	-1.96931	513	3391	1067	1.66815	499	L-ornithine transaminase (OTAse), catalyzes the second step of arginine degradation, expression is dually-regulated by allophanate induction and a specific arginine induction process; not nitrogen catabolite repression sensitive
YLR462W	TRUE	Uncharacterized	NA	NA	0	2.18464	-Inf	2105	0.99864	2.00272	-1.00393	5843	4.67596	1.0693	2.1286	2672	5.67543	3.17156	0.839535	3483	2.86555	1.04692	1.45267	4222	8	2	2	1379	Putative protein of unknown function with similarity to helicases; YLR462W is within the telomere on the right arm of chromosome XII
YLR466W	FALSE	Verified	YRF1-4	YRF1-4,YRF1	103.449	110.324	-0.0928251	4090	66.9089	88.1198	-0.397268	1174	116.899	9.62369	3.60253	4	152.291	78.2319	0.960999	354	231.155	33.5014	2.78657	95	276	66	2.06413	201	Helicase encoded by the Y' element of subtelomeric regions, highly expressed in the mutants lacking the telomerase component TLC1; potentially phosphorylated by Cdc28p
YML008C	FALSE	Verified	ERG6	ERG6,VID1,SED6,LIS1,ISE1	5158.74	5105.51	0.0149653	4745	549.252	416.566	0.398922	498	2243.53	2836.85	-0.338521	3593	2530.3	1554.07	0.703258	599	2818.75	744.358	1.92099	447	144	70	1.04064	1206	Delta(24)-sterol C-methyltransferase, converts zymosterol to fecosterol in the ergosterol biosynthetic pathway by methylating position C-24; localized to both lipid particles and mitochondrial outer membrane
YML038C	TRUE	Verified	YMD8	YMD8	683.865	717.655	-0.0695777	2720	317.568	235.32	0.43244	450	377.818	219.206	0.785401	1090	462.548	322.442	0.520561	897	1042.11	241.838	2.10739	217	272	148	0.878009	1511	Putative nucleotide sugar transporter, has similarity to Vrg4p
YML041C	FALSE	Verified	VPS71	VPS71,SWC6	247.18	220.649	0.163812	1610	223.695	250.34	-0.162355	2682	166.464	267.325	-0.683381	1513	158.912	178.665	-0.169027	3726	260.765	216.712	0.266974	4360	497	176	1.49767	498	Nucleosome-binding component of the SWR1 complex, which exchanges histone variant H2AZ (Htz1p) for chromatin-bound histone H2A; required for vacuolar protein sorting
YML052W	TRUE	Verified	SUR7	SUR7	1697.3	1438.59	0.238593	74	835.862	362.493	1.20531	17	705.135	321.859	1.13147	439	644.162	153.292	2.07114	14	367.746	32.4544	3.50222	31	337	48	2.81164	79	Putative integral membrane protein; component of eisosomes; associated with endocytosis, along with Pil1p and Lsp1p; sporulation and plasma membrane sphingolipid content are altered in mutants
YML054C	TRUE	Verified	CYB2	CYB2	184.012	138.725	0.407574	216	13732.3	7907.75	0.796234	107	13946.5	8959.65	0.638391	1476	12027.2	5717.27	1.0729	304	6400.69	7453.01	-0.219594	5058	2395	330	2.85949	90	Cytochrome b2 (L-lactate cytochrome-c oxidoreductase), component of the mitochondrial intermembrane space, required for lactate utilization; expression is repressed by glucose and anaerobic conditions
YML056C	TRUE	Verified	IMD4	IMD4	7859.41	7774.05	0.0157563	4564	98.8654	69.0939	0.516906	619	230.993	186.058	0.312094	3692	208.099	117.348	0.826479	429	251.214	76.425	1.7168	532	284	81	1.8099	286	Inosine monophosphate dehydrogenase, catalyzes the first step of GMP biosynthesis, member of a four-gene family in S. cerevisiae, constitutively expressed
YML058W	FALSE	Verified	SML1	SML1	2212.72	2335.38	-0.0778369	1674	2321.84	2267.08	0.0344311	5024	1671.19	1813.53	-0.117926	5168	1570.2	1089.96	0.526674	951	1342.03	1091.94	0.297535	4158	2168	767	1.49907	616	Ribonucleotide reductase inhibitor involved in regulating dNTP production; regulated by Mec1p and Rad53p during DNA damage and S phase
YML059C	TRUE	Verified	NTE1	NTE1	670.133	581.115	0.205625	296	235.679	206.28	0.192217	2247	245.02	82.336	1.57331	113	181.614	120.519	0.591608	894	224.468	271.152	-0.272587	4323	592	182	1.70166	352	Serine esterase that deacylates exogenous lysophospholipids, homolog of human neuropathy target esterase (NTE); mammalian NTE1 deacylates phosphatidylcholine to glycerophosphocholine
YML060W	TRUE	Verified	OGG1	OGG1	408.305	400.882	0.0264711	4897	36.9497	27.0368	0.45064	1692	86.9729	67.3658	0.368549	3735	65.2675	50.745	0.363097	2602	34.3867	55.4866	-0.690291	2935	86	21	2.03395	290	Mitochondrial glycosylase/lyase that specifically excises 7,8-dihydro-8-oxoguanine residues located opposite cytosine or thymine residues in DNA, repairs oxidative damage to mitochondrial DNA
YML061C	TRUE	Verified	PIF1	PIF1,TST1	700.344	742.778	-0.0848676	2117	253.655	231.314	0.13301	3167	406.809	166.811	1.28614	234	487.141	298.127	0.708413	473	409.774	259.636	0.658342	2482	371	131	1.50185	496	DNA helicase involved in telomere formation and elongation; acts as a catalytic inhibitor of telomerase; also plays a role in repair and recombination of mitochondrial DNA
YML064C	TRUE	Verified	TEM1	TEM1	303.94	326.604	-0.103755	2555	138.811	121.165	0.196152	2631	166.464	142.217	0.227121	4401	208.099	82.4607	1.33549	141	122.264	35.5952	1.78024	612	26	13	1	1960	GTP-binding protein of the ras superfamily involved in termination of M-phase; controls actomyosin and septin dynamics during cytokinesis
YML085C	TRUE	Verified	TUB1	TUB1	2036.03	2005.5	0.0217982	4492	1521.93	1217.66	0.321794	739	1837.65	1346.25	0.448921	2972	1871.95	804.52	1.21834	144	1680.17	251.26	2.74135	79	1502	221	2.76477	91	Alpha-tubulin; associates with beta-tubulin (Tub2p) to form tubulin dimer, which polymerizes to form microtubules
YML085C	TRUE	Verified	TUB1	TUB1	2036.03	2005.5	0.0217982	4492	1521.93	1217.66	0.321794	739	1837.65	1346.25	0.448921	2972	1871.95	804.52	1.21834	144	1680.17	251.26	2.74135	79	1502	221	2.76477	91	Alpha-tubulin; associates with beta-tubulin (Tub2p) to form tubulin dimer, which polymerizes to form microtubules
YML100W-A	FALSE	Uncharacterized	NA	NA	11.9013	14.2002	-0.254793	4656	7.98912	7.00953	0.188719	6129	6.54635	3.2079	1.02906	3913	7.56724	2.11438	1.83954	1026	2.86555	4.18767	-0.547333	5502	9	5	0.847997	3371	Putative protein of unknown function; identified by gene-trapping, microarray-based expression analysis, and genome-wide homology searching
YML115C	FALSE	Verified	VAN1	VAN1,LDB13,VRG8,VRG7	985.974	1085.77	-0.139092	624	663.097	562.765	0.236687	1452	608.81	628.748	-0.0464886	5700	759.562	830.95	-0.129594	3975	1733.66	545.444	1.66832	537	934	1026	-0.135536	5146	Component of the mannan polymerase I, which contains Van1p and Mnn9p and is involved in the first steps of mannan synthesis; mutants are vanadate-resistant
YML117W	TRUE	Verified	NAB6	NAB6	1220.34	1244.15	-0.0278835	4229	2729.28	2196.99	0.312996	826	2108.86	707.876	1.57489	149	2222.88	1537.15	0.532169	1030	4176.07	1259.44	1.72936	716	5027	2243	1.16427	1180	Putative RNA-binding protein, based on computational analysis of large-scale protein-protein interaction data
YML118W	FALSE	Verified	NGL3	NGL3	44.8586	65.5392	-0.546973	556	619.157	664.904	-0.102841	3548	437.67	314.374	0.477362	2570	565.651	684.001	-0.274085	2326	984.796	323.498	1.60607	541	1218	877	0.473865	3202	Putative endonuclease, has a domain similar to a magnesium-dependent endonuclease motif in mRNA deadenylase Ccr4p; similar to Ngl1p and Ngl2p
YML124C	TRUE	Verified	TUB3	TUB3	1645.12	1673.44	-0.0246184	4376	592.194	383.521	0.626762	149	482.559	309.027	0.642972	1725	478.628	237.867	1.00875	216	379.208	70.1435	2.43461	127	182	70	1.37851	653	Alpha-tubulin; associates with beta-tubulin (Tub2p) to form tubulin dimer, which polymerizes to form microtubules; expressed at lower level than Tub1p
YML130C	TRUE	Verified	ERO1	ERO1	1856.6	1912.65	-0.042914	3355	1086.52	950.292	0.193273	1902	224.446	228.83	-0.0279063	5860	203.37	231.524	-0.187059	3471	308.525	590.462	-0.936457	1562	3953	1081	1.87058	371	Thiol oxidase required for oxidative protein folding in the endoplasmic reticulum
YML132W	TRUE	Verified	COS3	COS3	97.0411	112.509	-0.213373	2033	151.793	123.167	0.301487	1393	126.251	172.157	-0.447431	2845	152.291	82.4607	0.88505	416	269.362	98.4103	1.45267	780	285	69	2.04629	205	Protein involved in salt resistance; interacts with sodium%3Ahydrogen antiporter Nha1p; member of the DUP380 subfamily of conserved, often subtelomerically-encoded proteins
YMR001C	FALSE	Verified	CDC5	CDC5,PKX2,MSD2	953.932	977.627	-0.0353969	3966	182.751	157.214	0.217153	2086	271.206	172.157	0.655662	1643	419.036	128.977	1.69996	44	202.499	203.102	-0.00428834	6187	166	176	-0.0843922	5472	Polo-like kinase with similarity to Xenopus Plx1 and S. pombe Plo1p; found at bud neck, nucleus and SPBs; has multiple functions in mitosis and cytokinesis through phosphorylation of substrates; may be a Cdc28p substrate
YMR001C-A	FALSE	Uncharacterized	NA	NA	32.0419	29.4927	0.119603	5010	1.99728	3.00408	-0.588888	5832	7.48154	2.1386	1.80667	2241	19.864	2.11438	3.23185	150	2.86555	0	Inf	1890	1	0	Inf	6186	Putative protein of unknown function
YMR003W	FALSE	Uncharacterized	NA	NA	108.942	112.509	-0.0464753	5085	33.9538	34.0463	-0.0039257	6131	87.9081	71.643	0.29517	4200	83.2397	43.3447	0.941415	523	49.6696	5.23459	3.24622	162	57	31	0.878694	1898	Protein of unknown function; green fluorescent protein (GFP)-fusion protein localizes to the mitochondria; YMR003W is not an essential gene
YMR009W	TRUE	Verified	ADI1	ADI1	752.526	682.7	0.14049	808	821.881	685.933	0.260863	1192	494.717	553.897	-0.163014	4835	723.618	708.316	0.030834	5428	2056.51	430.283	2.25684	203	327	176	0.893715	1471	Acireductone dioxygenease involved in the methionine salvage pathway; ortholog of human MTCBP-1; transcribed with YMR010W and regulated post-transcriptionally by RNase III (Rnt1p) cleavage; ADI1 mRNA is induced in heat shock conditions
YMR013C	TRUE	Verified	SEC59	SEC59	293.87	296.019	-0.0105121	5678	101.861	91.1239	0.160705	3376	82.2969	52.3956	0.651392	2285	68.1052	45.4591	0.583196	1413	124.174	116.208	0.095656	5489	575	64	3.16742	44	Dolichol kinase, catalyzes the terminal step in dolichyl monophosphate (Dol-P) biosynthesis; required for viability and for normal rates of lipid intermediate synthesis and protein N-glycosylation
YMR015C	TRUE	Verified	ERG5	ERG5,CYP61	3040.32	2996.24	0.0210705	4423	565.23	466.634	0.276546	1126	1060.51	687.559	0.6252	2006	1567.37	1783.48	-0.186351	3435	3814.05	574.758	2.7303	129	38	48	-0.337035	4200	C-22 sterol desaturase, a cytochrome P450 enzyme that catalyzes the formation of the C-22(23) double bond in the sterol side chain in ergosterol biosynthesis; may be a target of azole antifungal drugs
YMR020W	FALSE	Verified	FMS1	FMS1	265.49	265.434	0.000304034	6137	737.995	854.161	-0.210897	1698	628.449	707.876	-0.1717	4780	1038.6	1527.64	-0.556656	849	2327.79	813.455	1.51682	754	980	1167	-0.251951	4395	Polyamine oxidase, converts spermine to spermidine, which is required for the essential hypusination modification of translation factor eIF-5A; also involved in pantothenic acid biosynthesis
YMR021C	TRUE	Verified	MAC1	MAC1,CUA1	291.123	286.188	0.0246674	5147	632.139	393.535	0.68375	115	430.188	182.85	1.23431	283	354.714	160.693	1.14235	171	646.66	165.413	1.96694	287	716	141	2.34426	128	Copper-sensing transcription factor involved in regulation of genes required for high affinity copper transport
YMR022W	TRUE	Verified	UBC7	UBC7,QRI8	413.798	386.681	0.0977809	2435	836.861	706.961	0.243356	1344	569.532	619.124	-0.120451	5120	502.276	477.849	0.0719244	4781	761.282	348.624	1.12676	1152	1649	467	1.8201	338	Ubiquitin conjugating enzyme, involved in the ER-associated protein degradation pathway; requires Cue1p for recruitment to the ER membrane; proposed to be involved in chromatin assembly
YMR031C	TRUE	Uncharacterized	NA	NA	697.597	772.271	-0.146712	710	7218.17	6187.41	0.222297	1852	6633.32	4453.63	0.574749	1988	5688.67	3266.71	0.800253	556	5583.06	3145.99	0.827542	2593	3955	814	2.28058	204	Protein of unknown function with similarity to Ykl050cp and Uso1p; the authentic, non-tagged protein is detected in a phosphorylated state in highly purified mitochondria in high-throughput studies; YMR031C is not an essential gene
YMR032W	TRUE	Verified	HOF1	HOF1,CYK2	478.797	503.56	-0.0727484	2956	93.8722	63.0858	0.573383	502	111.288	73.7816	0.592963	2326	188.235	39.116	2.26671	27	53.4904	28.2668	0.920171	2236	48	14	1.77761	554	Bud neck-localized, SH3 domain-containing protein required for cytokinesis; regulates actomyosin ring dynamics and septin localization; interacts with the formins, Bni1p and Bnr1p, and with Cyk3p, Vrp1p, and Bni5p
YMR054W	TRUE	Verified	STV1	STV1	1238.65	1178.61	0.0716744	2226	1038.59	921.253	0.172952	2207	1058.64	421.304	1.32928	274	1132.25	774.919	0.547073	827	1711.69	873.129	0.971155	1581	2950	852	1.79179	398	Subunit a of the vacuolar-ATPase V0 domain, one of two isoforms (Stv1p and Vph1p); Stv1p is located in V-ATPase complexes of the Golgi and endosomes while Vph1p is located in V-ATPase complexes of the vacuole
YMR062C	FALSE	Verified	ECM40	ECM40,ARG7	1349.42	1429.85	-0.0835211	1705	4904.32	5438.39	-0.149127	2828	1226.97	1521.61	-0.310498	3858	862.666	840.465	0.0376143	5312	1555.04	544.397	1.51422	660	837	540	0.632268	2425	Mitochondrial ornithine acetyltransferase, catalyzes the fifth step in arginine biosynthesis; also possesses acetylglutamate synthase activity, regenerates acetylglutamate while forming ornithine
YMR075W	FALSE	Verified	RCO1	RCO1	363.446	327.696	0.149384	1381	301.589	363.494	-0.269347	1227	334.799	111.207	1.59005	90	337.688	361.558	-0.0985369	4445	356.284	314.075	0.181917	4876	282	379	-0.426503	3319	Essential subunit of the histone deacetylase Rpd3S complex; interacts with Eaf3p
YMR076C	FALSE	Verified	PDS5	PDS5	732.386	784.286	-0.0987764	1629	337.54	361.491	-0.0989013	3736	716.357	250.216	1.51751	127	841.856	527.537	0.674301	511	833.876	375.843	1.1497	1115	236	259	-0.134165	5131	Protein required for establishment and maintenance of sister chromatid condensation and cohesion, colocalizes with cohesin on chromosomes in an interdependent manner, may function as a protein-protein interaction scaffold
YMR083W	TRUE	Verified	ADH3	ADH3	3382.71	3092.36	0.12947	413	6607	6590.96	0.0035075	5730	2944.92	3990.62	-0.438385	2873	3096.89	3196.94	-0.0458685	5264	4575.34	1125.44	2.02339	499	3211	2146	0.581373	2861	Mitochondrial alcohol dehydrogenase isozyme III; involved in the shuttling of mitochondrial NADH to the cytosol under anaerobic conditions and ethanol production
YMR084W	TRUE	Uncharacterized	NA	NA	38.4503	41.5082	-0.110403	4849	231.685	262.357	-0.179368	2413	268.4	69.5044	1.94921	35	517.41	755.89	-0.546867	788	1534.03	300.465	2.35205	144	523	265	0.980819	1258	Putative protein of unknown function; YMR084W and adjacent ORF YMR085W are merged in related strains
YMR085W	FALSE	Uncharacterized	NA	NA	87.8863	78.6471	0.160245	3249	524.286	585.796	-0.160045	2540	484.43	483.323	0.00329937	6014	1080.22	1459.98	-0.434615	1334	3526.54	713.998	2.30426	266	1107	652	0.763711	1975	Putative protein of unknown function; YMR085W and adjacent ORF YMR084W are merged in related strains
YMR104C	TRUE	Verified	YPK2	YPK2,YKR2	233.448	237.034	-0.0219903	5357	4848.4	3056.16	0.665791	139	5398.87	1438.21	1.90839	41	3947.26	1446.23	1.44855	123	2898.03	727.608	1.99384	408	2656	499	2.41214	160	Protein kinase with similarityto serine/threonine protein kinase Ypk1p; functionally redundant with YPK1 at the genetic level; participates in a signaling pathway required for optimal cell wall integrity; homolog of mammalian kinase SGK
YMR105C	TRUE	Verified	PGM2	PGM2,GAL5	204.153	199.895	0.0304075	5145	5380.67	4264.8	0.335309	824	4537.55	4000.25	0.181826	4646	4392.78	3991.94	0.138045	4154	7889.83	2247.73	1.81152	901	1213	633	0.938302	1472	Phosphoglucomutase, catalyzes the conversion from glucose-1-phosphate to glucose-6-phosphate, which is a key step in hexose metabolism; functions as the acceptor for a Glc-phosphotransferase
YMR120C	FALSE	Verified	ADE17	ADE17	353.376	542.883	-0.619438	13	1095.51	1116.52	-0.0274059	5198	2914.99	2336.42	0.319195	3741	5670.7	7631.84	-0.428504	1739	3402.37	1099.26	1.63	746	380	394	-0.0521962	5664	Enzyme of 'de novo' purine biosynthesis containing both 5-aminoimidazole-4-carboxamide ribonucleotide transformylase and inosine monophosphate cyclohydrolase activities, isozyme of Ade16p; ade16 ade17 mutants require adenine and histidine
YMR122W-A	TRUE	Uncharacterized	NA	NA	4940.86	5412.45	-0.13152	311	3046.85	1731.35	0.815419	63	5036.95	4374.5	0.203431	4466	5725.56	1683.04	1.76635	63	3070.92	261.729	3.55252	37	1514	476	1.66933	430	Protein of unknown function; green fluorescent protein (GFP)-fusion protein localizes to the cytoplasm and endoplasmic reticulum
YMR133W	TRUE	Verified	REC114	REC114	32.9574	33.8619	-0.0390639	6144	658.104	537.731	0.291431	977	357.243	265.186	0.429903	2821	256.34	174.436	0.555362	915	192.947	63.862	1.59518	673	141	60	1.23266	869	Protein involved in early stages of meiotic recombination; possibly involved in the coordination of recombination and meiotic division; mutations lead to premature initiation of the first meiotic division
YMR134W	FALSE	Uncharacterized	ERG29	ERG29	589.571	546.16	0.11034	1620	553.247	491.668	0.170237	2366	288.974	261.978	0.141495	4969	367.957	317.156	0.214343	3016	451.802	119.349	1.92051	337	155	87	0.833181	1693	Protein that binds to and regulates Erg25p; localized to the ER; null mutant is viable in a respiratory defective background; synthetic lethal with mmt1 and mmt2 mutations; highly conserved in ascomycetes
YMR140W	TRUE	Verified	SIP5	SIP5	322.25	332.065	-0.0432884	4364	935.726	931.266	0.00689263	5672	755.635	247.008	1.61313	92	766.183	812.978	-0.0855264	4577	1226.46	1133.81	0.113316	5288	1469	961	0.612226	2605	Protein of unknown function; interacts with both the Reg1p/Glc7p phosphatase and the Snf1p kinase
YMR145C	TRUE	Verified	NDE1	NDE1,NDH1	8558.84	8713.44	-0.0258268	3767	12526.9	12410.9	0.0134299	5545	8977.85	8651.7	0.0533864	5559	7811.29	5357.83	0.543911	1214	4962.19	1163.13	2.09297	477	1914	1623	0.237928	4519	Mitochondrial external NADH dehydrogenase, a type II NAD(P)H%3Aquinone oxidoreductase that catalyzes the oxidation of cytosolic NADH; Nde1p and Nde2p provide cytosolic NADH to the mitochondrial respiratory chain
YMR164C	FALSE	Verified	MSS11	MSS11	291.123	315.681	-0.116835	2249	345.53	296.403	0.221249	1729	330.123	95.1676	1.79446	48	384.038	372.13	0.0454396	5216	633.288	771.578	-0.284952	4166	1201	528	1.18563	949	Transcription factor involved in regulation of invasive growth and starch degradation; controls the activation of MUC1 and STA2 in response to nutritional signals
YMR173W	TRUE	Verified	DDR48	DDR48,FSP	38.4503	56.8007	-0.562915	653	523.288	318.433	0.716614	100	273.076	59.8807	2.18914	17	309.311	244.21	0.340933	1902	1236.01	204.149	2.598	88	261	44	2.56847	103	DNA damage-responsive protein, expression is increased in response to heat-shock stress or treatments that produce DNA lesions; contains multiple repeats of the amino acid sequence NNNDSYGS
YMR177W	TRUE	Verified	MMT1	MMT1	480.628	478.436	0.006594	5720	77.8939	37.0504	1.07202	119	108.482	35.2869	1.62026	208	121.076	43.3447	1.48198	151	132.771	71.1904	0.899182	1968	198	104	0.928917	1407	Putative metal transporter involved in mitochondrial iron accumulation; closely related to Mmt2p
YMR181C	TRUE	Uncharacterized	NA	NA	342.39	340.804	0.00669969	5799	1297.23	1305.78	-0.00946814	5617	1379.41	840.469	0.714784	1638	1538.04	901.782	0.770245	420	2586.64	1392.4	0.893506	2000	1828	455	2.00633	255	Protein of unknown function; mRNA transcribed as part of a bicistronic transcript with a predicted transcriptional repressor RGM1/YMR182C; mRNA is destroyed by nonsense-mediated decay (NMD); YMR181C is not an essential gene
YMR184W	FALSE	Verified	ADD37	ADD37	157.463	145.279	0.11619	3229	114.844	119.162	-0.0532534	5069	112.223	129.385	-0.205303	4615	140.94	81.4035	0.791917	559	135.636	43.9705	1.62513	726	1072	90	3.57424	30	Protein of unknown function involved in ER-associated protein degradation; green fluorescent protein (GFP)-fusion protein localizes to the cytoplasm and is induced in response to the DNA-damaging agent MMS; YMR184W is not an essential gene
YMR195W	TRUE	Verified	ICY1	ICY1	256.335	292.742	-0.191599	1004	1655.75	1969.68	-0.250479	1238	1162.44	1306.68	-0.168748	4854	1557.91	1981.17	-0.346745	1966	1538.8	306.747	2.32669	152	57	119	-1.06193	1204	Protein of unknown function, required for viability in rich media of cells lacking mitochondrial DNA; mutants have an invasive growth defect with elongated morphology; induced by amino acid starvation
YMR199W	TRUE	Verified	CLN1	CLN1	770.836	819.24	-0.0878629	1905	223.695	155.211	0.527305	310	857.571	224.553	1.9332	37	1476.56	445.076	1.73011	35	850.115	67.0027	3.66537	17	41	97	-1.24236	935	G1 cyclin involved in regulation of the cell cycle; activates Cdc28p kinase to promote the G1 to S phase transition; late G1 specific expression depends on transcription factor complexes, MBF (Swi6p-Mbp1p) and SBF (Swi6p-Swi4p)
YMR213W	FALSE	Verified	CEF1	CEF1,NTC85	377.179	357.189	0.0785611	3091	481.345	515.701	-0.099465	3661	456.374	263.047	0.794893	1082	407.685	350.987	0.21604	2978	463.265	421.908	0.134909	5142	954	323	1.56246	482	Essential splicing factor; associated with Prp19p and the spliceosome, contains an N-terminal c-Myb DNA binding motif necessary for cell viability but not for Prp19p association, evolutionarily conserved and homologous to S. pombe Cdc5p
YMR214W	TRUE	Verified	SCJ1	SCJ1	755.273	802.856	-0.0881427	1920	163.777	106.144	0.625706	249	135.603	144.355	-0.0902365	5389	111.617	96.2041	0.214384	3488	208.23	163.319	0.350486	3931	474	122	1.95801	229	One of several homologs of bacterial chaperone DnaJ, located in the ER lumen where it cooperates with Kar2p to mediate maturation of proteins
YMR215W	TRUE	Verified	GAS3	GAS3	1576.46	1695.28	-0.104836	1061	259.646	205.279	0.338962	835	825.775	311.166	1.40806	183	1215.49	330.9	1.87707	23	1261.8	109.926	3.52087	21	1985	287	2.79002	94	Putative 1,3-beta-glucanosyltransferase, has similarity to Gas1p; localizes to the cell wall
YMR230W-A	FALSE	Uncharacterized	NA	NA	5.49289	5.4616	0.00824185	6150	0.99864	0	Inf	6139	0	1.0693	-Inf	5626	0	1.05719	-Inf	5473	0	1.04692	-Inf	5732	3	1	1.58496	3781	Putative protein of unknown function
YMR234W	FALSE	Verified	RNH1	RNH1	296.616	337.527	-0.186406	916	202.724	185.252	0.130029	3340	184.233	247.008	-0.423027	2890	185.397	164.921	0.168843	3716	204.41	238.697	-0.223719	4634	672	213	1.65761	384	Ribonuclease H1, removes RNA primers during Okazaki fragment synthesis; degrades RNA attached to the 5'-end of a DNA strand
YMR237W	FALSE	Verified	BCH1	BCH1	1083.02	1087.95	-0.00656013	5581	1635.77	1125.53	0.539368	191	926.776	579.56	0.677262	1721	703.754	483.135	0.542644	802	864.442	298.372	1.53466	599	559	347	0.687913	2140	Member of the Chs5p-Arf1p-binding proteins (ChAPs), a group of 4 related, interacting proteins (Bch1p, Fmp50p, Bud7p, Chs6p) that mediate export of specific cargo proteins, including chitin synthase Chs3p; may interact with ribosomes
YMR241W	TRUE	Verified	YHM2	YHM2	1734.84	1683.27	0.0435384	3361	1255.29	1042.42	0.268089	1101	877.21	949.537	-0.114302	5179	747.265	514.851	0.537466	820	634.243	162.272	1.96662	289	416	223	0.89954	1456	Mitochondrial DNA-binding protein, component of the mitochondrial nucleoid structure, involved in mtDNA replication and segregation of mitochondrial genomes; member of the mitochondrial carrier protein family
YMR251W-A	TRUE	Verified	HOR7	HOR7	1914.27	2043.73	-0.094409	1238	18867.3	16117.9	0.227224	2028	10800.5	16380.6	-0.600884	1621	10630.1	8442.71	0.332376	2413	12094.6	3033.97	1.99508	919	6780	3852	0.815678	2094	Protein of unknown function; overexpression suppresses Ca2%2B sensitivity of mutants lacking inositol phosphorylceramide mannosyltransferases Csg1p and Csh1p; transcription is induced under hyperosmotic stress and repressed by alpha factor
YMR256C	FALSE	Verified	COX7	COX7	342.39	400.882	-0.227534	410	4116.4	4081.55	0.0122648	5546	3705.23	4936.95	-0.414057	2982	4214.95	3899.97	0.112055	4455	2706.99	931.757	1.53867	784	904	657	0.460429	3232	Subunit VII of cytochrome c oxidase, which is the terminal member of the mitochondrial inner membrane electron transport chain
YMR271C	TRUE	Verified	URA10	URA10	92.4637	79.7394	0.213594	2428	2220.98	1993.71	0.155738	2522	810.812	1170.88	-0.530157	2493	598.758	869.009	-0.537398	825	990.527	330.826	1.58212	558	573	398	0.525767	2855	One of two orotate phosphoribosyltransferase isozymes (see also URA5) that catalyze the fifth enzymatic step in the de novo biosynthesis of pyrimidines, converting orotate into orotidine-5'-phosphate
YMR273C	TRUE	Verified	ZDS1	ZDS1,OSS1,NRC1,CKM1,CES1	684.781	675.054	0.0206389	4909	372.493	389.53	-0.0645202	4474	407.744	106.93	1.931	33	427.549	364.73	0.229262	2840	406.909	414.579	-0.026943	5908	262	230	0.187933	4733	Protein that interacts with silencing proteins at the telomere, involved in transcriptional silencing; has a role in localization of Bcy1p, a regulatory subunit of protein kinase A; implicated in mRNA nuclear export
YMR274C	TRUE	Verified	RCE1	RCE1	176.688	207.541	-0.232191	950	62.9143	50.0681	0.329498	1953	58.9171	34.2176	0.78395	2077	62.4297	35.9444	0.796467	864	34.3867	16.7507	1.03763	2111	81	24	1.75489	464	Type II CAAX prenyl protease involved in the proteolysis and maturation of Ras and the a-factor mating pheromone
YMR275C	FALSE	Verified	BUL1	BUL1,SMM2,RDS1,DAG1	586.824	637.915	-0.120437	1317	779.938	499.679	0.642357	132	533.06	235.246	1.18013	348	482.412	300.241	0.684142	509	846.294	358.046	1.24101	970	1534	253	2.60009	111	Ubiquitin-binding component of the Rsp5p E3-ubiquitin ligase complex, functional homolog of Bul2p, disruption causes temperature-sensitive growth, overexpression causes missorting of amino acid permeases
YMR278W	TRUE	Uncharacterized	NA	NA	514.501	463.144	0.151713	957	1262.28	991.348	0.34857	625	1179.28	728.192	0.695512	1696	1093.47	1020.19	0.100076	4396	1865.48	656.417	1.50686	705	629	526	0.257997	4334	Putative protein of unknown function; green fluorescent protein (GFP)-fusion protein localizes to the cytoplasm and nucleus; YMR278W is not an essential gene
YMR283C	FALSE	Verified	RIT1	RIT1	364.362	357.189	0.0286852	4883	277.622	274.373	0.0169833	5549	220.705	191.404	0.205497	4496	211.883	215.666	-0.0255351	5651	428.878	177.976	1.26888	966	1156	203	2.50959	114	2'-O-ribosyl phosphate transferase, modifies the initiator methionine tRNA at position 64 to distinguish it from elongator methionine tRNA
YMR286W	TRUE	Verified	MRPL33	MRPL33	236.194	277.449	-0.23225	667	608.172	521.709	0.221233	1647	337.604	390.294	-0.209228	4446	283.772	191.351	0.568508	845	247.393	235.556	0.0707311	5597	712	175	2.02452	212	Mitochondrial ribosomal protein of the large subunit
YMR295C	TRUE	Verified	NA	NA	710.414	715.47	-0.0102308	5447	878.804	815.108	0.108549	3386	1442.07	979.478	0.558053	2369	1921.13	1070.93	0.843091	367	2927.64	344.436	3.08743	65	2958	528	2.48601	145	Protein of unknown function that associates with ribosomes; green fluorescent protein (GFP)-fusion protein localizes to the cell periphery and bud; YMR295C is not an essential gene
YMR305C	TRUE	Verified	SCW10	SCW10	4961.91	5083.66	-0.0349709	3391	1000.64	641.873	0.640561	123	3455.54	1308.82	1.40064	224	6211.76	1649.21	1.91322	49	4457.85	117.255	5.24863	8	11423	502	4.50811	19	Cell wall protein with similarity to glucanases; may play a role in conjugation during mating based on mutant phenotype and its regulation by Ste12p
YMR306W	TRUE	Verified	FKS3	FKS3	201.406	198.802	0.0187725	5522	244.667	234.319	0.0623475	4609	152.436	47.0491	1.69597	118	140.94	108.89	0.372203	2029	281.78	227.181	0.310724	4087	1213	290	2.06445	219	Protein involved in spore wall assembly, has similarity to 1,3-beta-D-glucan synthase catalytic subunits Fks1p and Gsc2p; the authentic, non-tagged protein is detected in highly purified mitochondria in high-throughput studies
YMR307W	TRUE	Verified	GAS1	GAS1,GGP1,CWH52	11693.5	11751.2	-0.00710504	5228	2130.1	980.333	1.11958	19	4240.16	1900.14	1.15801	436	5840.97	1263.34	2.20896	28	3563.8	349.67	3.34935	54	2825	312	3.17863	66	Beta-1,3-glucanosyltransferase, required for cell wall assembly; localizes to the cell surface via a glycosylphosphatidylinositol (GPI) anchor
YMR315W-A	FALSE	Uncharacterized	NA	NA	13.7322	18.5694	-0.435365	2994	12.9823	15.0204	-0.210377	4844	14.9631	18.1781	-0.280793	5158	34.9985	20.0866	0.801061	1192	48.7144	7.32842	2.73277	286	28	30	-0.0995357	5706	Putative protein of unknown function
YMR316W	FALSE	Verified	DIA1	DIA1	1612.16	1713.85	-0.088243	1472	219.701	279.38	-0.346687	773	318.901	365.7	-0.197555	4524	809.695	848.922	-0.0682539	4833	1443.28	395.735	1.86675	365	842	837	0.00859261	5921	Protein of unknown function, involved in invasive and pseudohyphal growth; green fluorescent protein (GFP)-fusion protein localizes to the cytoplasm in a punctate pattern
YMR317W	FALSE	Uncharacterized	NA	NA	353.376	351.727	0.00674761	5797	805.903	808.099	-0.0039257	5762	613.486	366.769	0.742157	1334	559.03	385.874	0.534797	832	629.467	322.451	0.965052	1488	2497	651	1.93947	296	Putative protein of unknown function with some similarity to sialidase from Trypanosoma; YMR317W is not an essential gene
YMR318C	TRUE	Verified	ADH6	ADH6,ADHVI	2514.83	2469.74	0.0261034	4150	687.065	518.705	0.405531	468	575.143	304.75	0.916295	799	421.874	217.781	0.953935	251	453.713	180.07	1.33322	868	545	159	1.77723	298	NADPH-dependent medium chain alcohol dehydrogenase with broad substrate specificity; member of the cinnamyl family of alcohol dehydrogenases; may be involved in fusel alcohol synthesis or in aldehyde tolerance
YMR319C	TRUE	Verified	FET4	FET4	1365.9	1347.92	0.0191126	4763	972.676	980.333	-0.0113128	5580	977.276	718.569	0.44364	2954	1338.46	708.316	0.918104	270	2333.52	523.459	2.15636	257	416	261	0.672534	2181	Low-affinity Fe(II) transporter of the plasma membrane
YNL003C	TRUE	Verified	PET8	PET8,SAM5	367.108	407.436	-0.150366	1215	458.376	259.353	0.821616	69	411.485	278.018	0.565662	2074	431.333	196.637	1.13327	161	729.761	215.665	1.75863	430	469	193	1.28099	733	S-adenosylmethionine transporter of the mitochondrial inner membrane, member of the mitochondrial carrier family; required for biotin biosynthesis and respiratory growth
YNL011C	TRUE	Uncharacterized	NA	NA	144.646	161.663	-0.160465	2312	339.538	143.195	1.24559	18	164.594	93.029	0.823158	1159	85.1315	31.7156	1.4245	219	183.396	109.926	0.738421	2340	230	46	2.32193	143	Putative protein of unknown function; YNL011C is not an essential gene
YNL014W	FALSE	Verified	HEF3	HEF3,ZRG7	160.209	147.463	0.119603	3110	1328.19	1509.05	-0.184179	2009	1991.02	1522.68	0.386897	3344	2928.52	3144.08	-0.102464	4527	5470.34	7553.51	-0.465516	4006	9525	3299	1.52969	709	Translational elongation factor EF-3; paralog of YEF3 and member of the ABC superfamily; stimulates EF-1 alpha-dependent binding of aminoacyl-tRNA by the ribosome; normally expressed in zinc deficient cells
YNL018C	FALSE	Uncharacterized	NA	NA	19.2251	26.2157	-0.447438	2337	22.9687	34.0463	-0.567827	1199	25.2502	17.1088	0.561558	3760	31.2149	39.116	-0.325524	3327	60.1767	13.6099	2.14454	507	257	147	0.805952	1722	Putative protein of unknown function
YNL019C	TRUE	Uncharacterized	NA	NA	10.0703	17.4771	-0.795361	1361	39.9456	45.0613	-0.173851	3970	46.7596	33.1483	0.49633	3492	84.1856	56.031	0.587348	1244	169.068	34.5483	2.29092	253	359	182	0.980045	1250	Putative protein of unknown function
YNL020C	FALSE	Verified	ARK1	ARK1	689.358	695.808	-0.0134361	5306	396.46	377.513	0.0706488	4312	470.402	379.601	0.309409	3721	775.642	825.664	-0.0901633	4505	2639.18	734.936	1.8444	480	4254	2634	0.691565	2452	Serine/threonine protein kinase involved in regulation of the cortical actin cytoskeleton; involved in control of endocytosis
YNL021W	TRUE	Verified	HDA1	HDA1	638.091	599.684	0.08956	2135	587.201	332.452	0.820707	67	402.133	158.256	1.34541	186	338.634	124.748	1.44071	96	407.864	84.8003	2.26595	185	1137	125	3.18523	50	Putative catalytic subunit of a class II histone deacetylase complex that also contains Hda2p and Hda3p; Hda1p interacts with the Hda2p-Hda3p subcomplex to form an active tetramer; deletion increases histone H2B, H3 and H4 acetylation
YNL022C	TRUE	Uncharacterized	NA	NA	945.693	926.288	0.0299115	4223	388.471	326.444	0.250972	1390	288.039	245.939	0.227967	4309	325.391	132.149	1.30002	129	468.996	180.07	1.38102	812	819	112	2.87036	70	Putative protein of unknown function with seven beta-strand methyltransferase motif similar to NOP2/YNL061W; green fluorescent protein (GFP)-fusion protein localizes to a single spot in the nucleus; YNL022C is not an essential gene
YNL033W	TRUE	Uncharacterized	NA	NA	7.32386	9.83088	-0.424718	4112	10.985	9.01225	0.285581	4711	12.1575	2.1386	2.50711	852	11.3509	11.6291	-0.0349338	6134	21.0141	6.28151	1.74217	1167	28	11	1.34792	1213	Putative protein of unknown function
YNL036W	TRUE	Verified	NCE103	NCE103,NCE3	258.166	261.065	-0.016108	5500	826.874	516.703	0.678334	112	5490.51	4897.39	0.164929	4747	2078.15	1750.7	0.247368	2852	3038.44	1612.25	0.914254	2020	1024	319	1.68259	391	Carbonic anhydrase; poorly transcribed under aerobic conditions and at an undetectable level under anaerobic conditions; involved in non-classical protein export pathway
YNL039W	FALSE	Verified	BDP1	BDP1,TFC5	852.314	823.61	0.0494241	3395	623.152	526.716	0.242558	1404	649.023	341.106	0.928049	789	721.726	450.362	0.680365	498	784.207	475.301	0.722394	2219	1227	402	1.60987	470	Essential subunit of RNA polymerase III transcription factor (TFIIIB), which is involved in transcription of genes encoding tRNAs, 5S rRNA, U6 snRNA, and other small RNAs
YNL042W	TRUE	Verified	BOP3	BOP3	373.517	413.989	-0.148421	1234	564.232	516.703	0.126954	3083	382.494	212.79	0.846002	932	441.738	299.184	0.562156	771	785.162	150.756	2.38077	118	362	266	0.444563	3228	Protein of unknown function, potential Cdc28p substrate; overproduction suppresses a pam1 slv3 double null mutation and confers resistance to methylmercury
YNL052W	FALSE	Verified	COX5A	COX5A	1212.1	1149.12	0.0769759	2009	12721.7	13885.9	-0.126329	3431	10357.3	11527	-0.15438	4746	10241.3	9999.94	0.0344093	5509	5331.84	1818.5	1.55189	1030	746	1076	-0.528431	2929	Subunit Va of cytochrome c oxidase, which is the terminal member of the mitochondrial inner membrane electron transport chain; predominantly expressed during aerobic growth while its isoform Vb (Cox5Bp) is expressed during anaerobic growth
YNL058C	FALSE	Uncharacterized	NA	NA	358.869	384.497	-0.0995143	2470	232.683	238.324	-0.0345573	5199	193.585	273.74	-0.499843	2439	249.719	76.1176	1.714	54	129.905	35.5952	1.8677	540	21	67	-1.67377	557	Putative protein of unknown function; green fluorescent protein (GFP)-fusion protein localizes to the vacuole; YNL058C is not an essential gene
YNL066W	TRUE	Verified	SUN4	SUN4,SCW3	4314.67	4013.19	0.104502	712	338.539	215.293	0.653023	145	346.021	263.047	0.395537	3068	419.036	125.805	1.73588	41	127.995	90.0349	0.507528	3338	225	75	1.58496	441	Cell wall protein related to glucanases, possibly involved in cell wall septation; member of the SUN family
YNL074C	FALSE	Verified	MLF3	MLF3,YMK1	760.766	727.485	0.0645337	2856	843.851	838.14	0.00979802	5624	794.913	345.383	1.2026	361	823.884	746.375	0.14254	3775	1766.14	489.957	1.84987	403	1181	615	0.941351	1461	Serine-rich protein of unknown function; overproduction suppresses the growth inhibition caused by exposure to the immunosuppressant leflunomide
YNL087W	TRUE	Verified	TCB2	TCB2	2896.59	2924.14	-0.0136601	4951	527.282	478.651	0.139602	2883	596.653	359.284	0.731765	1368	664.026	379.531	0.807023	341	547.321	499.38	0.13225	5148	1244	380	1.71092	388	Bud-specific protein with a potential role in membrane trafficking; GFP-fusion protein migrates from the cell surface to intracellular vesicles near vacuole; contains 3 calcium and lipid binding domains; mRNA is targeted to the bud via the mRNA transport system involving She2p
YNL093W	FALSE	Verified	YPT53	YPT53	19.2251	15.2925	0.33017	3685	675.081	666.907	0.0175754	5467	875.34	763.479	0.197254	4608	1179.54	1320.43	-0.162777	3626	2397.51	596.743	2.00636	351	1352	1702	-0.332136	3990	GTPase, similar to Ypt51p and Ypt52p and to mammalian rab5; required for vacuolar protein sorting and endocytosis
YNL104C	TRUE	Verified	LEU4	LEU4	2624.69	2735.17	-0.0594852	2382	25620.1	27670.6	-0.111078	3834	12965.5	13185.5	-0.0242762	5820	8696.65	8426.85	0.0454673	5306	11148	2875.88	1.9547	916	5106	4793	0.0912646	5461	Alpha-isopropylmalate synthase (2-isopropylmalate synthase); the main isozyme responsible for the first step in the leucine biosynthesis pathway
YNL117W	FALSE	Verified	MLS1	MLS1	86.9708	68.8162	0.337783	1218	59596.9	74282	-0.317776	1433	22098.6	29138.4	-0.398967	2638	19596.3	22423	-0.194394	3601	18020.5	2028.93	3.15085	369	2235	3371	-0.592902	2820	Malate synthase, enzyme of the glyoxylate cycle, involved in utilization of non-fermentable carbon sources; expression is subject to carbon catabolite repression; localizes in peroxisomes during growth in oleic acid medium
YNL128W	TRUE	Verified	TEP1	TEP1	24.718	51.3391	-1.05449	114	34.9524	19.0259	0.87743	467	32.7317	33.1483	-0.0182432	6170	35.9444	31.7156	0.180572	4537	61.1318	18.8445	1.69778	856	67	46	0.542527	3066	Homolog of human tumor suppressor gene PTEN/MMAC1/TEP1 that has lipid phosphatase activity and is linked to the phosphatidylinositol signaling pathway; plays a role in normal sporulation
YNL134C	FALSE	Uncharacterized	NA	NA	876.116	787.563	0.153727	539	16843.1	15888.6	0.0841628	4232	2752.27	3442.07	-0.322655	3690	933.609	1345.8	-0.527575	920	1204.49	256.495	2.23142	179	965	346	1.47976	555	Putative protein of unknown function with similarity to dehydrogenases from other model organisms; green fluorescent protein (GFP)-fusion protein localizes to both the cytoplasm and nucleus and is induced by the DNA-damaging agent MMS
YNL138W-A	FALSE	Verified	YSF3	YSF3,RCP10	87.8863	97.2165	-0.145563	3321	102.86	126.172	-0.294705	1604	86.9729	153.979	-0.824096	1187	89.861	108.89	-0.27711	2913	158.561	40.8298	1.95734	443	115	140	-0.283793	4209	Component of the U2 snRNP, associated with the SF3b complex; conserved in Ashbya gossypii
YNL141W	TRUE	Verified	AAH1	AAH1	1939.91	2000.04	-0.0440408	3273	58.9198	47.064	0.324128	2062	273.076	314.374	-0.203178	4486	311.203	149.064	1.06193	220	280.824	125.63	1.16049	1172	177	42	2.07529	218	Adenine deaminase (adenine aminohydrolase), involved in purine salvage and nitrogen catabolism
YNL142W	FALSE	Verified	MEP2	MEP2	1536.18	1400.35	0.133554	589	1895.42	2712.69	-0.517206	227	1047.42	793.42	0.400678	3231	903.34	604.712	0.579021	705	408.819	428.189	-0.066786	5598	7266	402	4.17589	26	Ammonium permease involved in regulation of pseudohyphal growth; belongs to a ubiquitous family of cytoplasmic membrane proteins that transport only ammonium (NH4%2B); expression is under the nitrogen catabolite repression regulation
YNL145W	FALSE	Verified	MFA2	MFA2	1998.5	2149.69	-0.105211	953	1272.27	727.99	0.805412	62	235.668	226.691	0.0560295	5649	261.07	325.614	-0.318727	2091	539.68	126.677	2.09095	234	48	83	-0.790077	2032	Mating pheromone a-factor, made by a cells; interacts with alpha cells to induce cell cycle arrest and other responses leading to mating; biogenesis involves C-terminal modification, N-terminal proteolysis, and export; also encoded by MFA1
YNL148C	FALSE	Verified	ALF1	ALF1	144.646	134.355	0.106474	3523	88.879	104.142	-0.228632	2485	144.02	211.721	-0.5559	2187	169.317	174.436	-0.0429711	5381	173.844	57.5805	1.59414	692	54	101	-0.903324	1609	Alpha-tubulin folding protein, similar to mammalian cofactor B; Alf1p-GFP localizes to cytoplasmic microtubules; required for the folding of alpha-tubulin and may play an additional role in microtubule maintenance
YNL156C	TRUE	Verified	NSG2	NSG2	1003.37	912.088	0.137607	686	2175.04	1762.4	0.303503	854	1303.66	874.686	0.575728	2251	1318.59	975.785	0.434363	1306	1808.17	1075.18	0.749942	2280	2476	779	1.66832	475	Protein involved in regulation of sterol biosynthesis; specifically stabilizes Hmg2p, one of two HMG-CoA isoenzymes that catalyze the rate-limiting step in sterol biosynthesis; homolog of mammalian INSIG proteins
YNL160W	TRUE	Verified	YGP1	YGP1	309.433	352.82	-0.189303	842	33634.2	28280.5	0.250124	1927	21007.2	13920.1	0.593713	1607	16952.5	14405.2	0.234905	3232	11018.1	925.475	3.57353	124	571	336	0.76503	1878	Cell wall-related secretory glycoprotein; induced by nutrient deprivation-associated growth arrest and upon entry into stationary phase; may be involved in adaptation prior to stationary phase entry; has similarity to Sps100p
YNL167C	TRUE	Verified	SKO1	SKO1,ACR1	694.851	666.316	0.0604981	3096	889.789	664.904	0.420316	402	418.966	201.028	1.05944	486	283.772	217.781	0.381853	1662	518.665	234.51	1.14516	1143	407	140	1.5396	472	Basic leucine zipper (bZIP) transcription factor of the ATF/CREB family, forms a complex with Tup1p and Ssn6p to both activate and repress transcription; cytosolic and nuclear protein involved in osmotic and oxidative stress responses
YNL168C	FALSE	Uncharacterized	FMP41	FMP41	414.713	420.543	-0.0201399	5144	779.938	683.93	0.189511	2000	619.097	651.203	-0.072941	5455	616.73	439.79	0.487824	990	582.663	187.398	1.63655	523	168	149	0.173149	4869	Putative protein of unknown function; GFP-fusion protein is induced in response to the DNA-damaging agent MMS; the authentic, non-tagged protein is detected in highly purified mitochondria in high-throughput studies
YNL169C	TRUE	Verified	PSD1	PSD1	607.88	639.008	-0.0720459	2748	433.41	323.44	0.422235	454	294.586	173.226	0.766028	1169	233.639	121.577	0.942413	315	160.471	162.272	-0.0161029	6010	597	204	1.54916	467	Phosphatidylserine decarboxylase of the mitochondrial inner membrane, converts phosphatidylserine to phosphatidylethanolamine
YNL172W	FALSE	Verified	APC1	APC1	498.022	479.529	0.0545932	3616	503.315	564.768	-0.166197	2448	391.846	133.662	1.55169	94	437.954	355.215	0.302086	2136	435.564	307.794	0.500922	3157	1258	332	1.92188	265	Largest subunit of the Anaphase-Promoting Complex/Cyclosome (APC/C), which is a ubiquitin-protein ligase required for degradation of anaphase inhibitors, including mitotic cyclins, during the metaphase/anaphase transition
YNL183C	FALSE	Verified	NPR1	NPR1	804.709	691.439	0.218865	181	1541.9	1534.09	0.00733075	5651	930.516	528.234	0.816856	1155	834.288	729.46	0.193718	3175	1039.24	1058.43	-0.0264004	5903	3085	973	1.66476	495	Protein kinase that stabilizes several plasma membrane amino acid transporters by antagonizing their ubiquitin-mediated degradation
YNL192W	TRUE	Verified	CHS1	CHS1,USA4	2996.37	3216.88	-0.102447	852	2123.11	2094.85	0.019333	5385	3320.87	1262.84	1.39489	233	5943.12	5172.82	0.20027	3547	15520.8	1616.44	3.26331	279	16391	7616	1.1058	1381	Chitin synthase I, requires activation from zymogenic form in order to catalyze the transfer of N-acetylglucosamine (GlcNAc) to chitin; required for repairing the chitin septum during cytokinesis; transcription activated by mating factor
YNL196C	FALSE	Uncharacterized	SLZ1	SLZ1	43.9431	45.8775	-0.0621475	5441	98.8654	109.148	-0.142753	3605	77.621	148.633	-0.937232	899	97.4282	165.979	-0.768585	550	589.349	197.867	1.57459	574	627	546	0.199564	4676	Sporulation-specific protein with a leucine zipper motif
YNL210W	FALSE	Verified	MER1	MER1	48.5206	52.4314	-0.111835	4573	16.9769	18.0245	-0.0863879	5780	11.2223	39.5641	-1.81782	460	27.4313	71.8888	-1.38995	252	53.4904	11.5161	2.21563	490	22	42	-0.932886	1887	Protein with RNA-binding motifs required for meiosis-specific mRNA splicing; required for chromosome pairing and meiotic recombination
YNL220W	TRUE	Verified	ADE12	ADE12,BRA9	1662.52	1835.1	-0.14249	436	2388.75	2236.04	0.0953084	3662	1623.49	1747.23	-0.105971	5250	1885.19	1398.66	0.430664	1430	1010.59	342.342	1.56168	573	911	150	2.60249	100	Adenylosuccinate synthase, catalyzes the first step in synthesis of adenosine monophosphate from inosine 5'monophosphate during purine nucleotide biosynthesis; exhibits binding to single-stranded autonomously replicating (ARS) core sequence
YNL233W	FALSE	Verified	BNI4	BNI4	650.908	730.762	-0.166949	510	302.588	267.364	0.178552	2348	517.161	135.801	1.92912	34	609.163	328.786	0.889681	273	531.083	209.384	1.34279	851	181	79	1.19607	886	Targeting subunit for Glc7p protein phosphatase, localized to the bud neck, required for localization of chitin synthase III to the bud neck via interaction with the chitin synthase III regulatory subunit Skt5p
YNL234W	TRUE	Uncharacterized	NA	NA	323.165	389.958	-0.271048	242	186.746	156.212	0.257567	1636	112.223	66.2965	0.759364	1618	82.2938	49.6878	0.72789	870	168.113	145.522	0.208195	4784	971	65	3.90096	16	Similar to globins and has a functional heme-binding domain; involved in glucose signaling or metabolism; regulated by Rgt1p
YNL254C	TRUE	Uncharacterized	NA	NA	314.01	310.219	0.0175251	5401	208.716	163.222	0.354705	845	216.029	95.1676	1.18269	381	218.504	146.949	0.572343	902	445.116	127.724	1.80115	426	229	60	1.93231	246	Hypothetical protein
YNL274C	TRUE	Verified	GOR1	GOR1	126.337	135.448	-0.100464	3709	4633.69	2080.83	1.155	21	2710.19	1386.88	0.966549	815	1495.48	386.931	1.95046	21	1819.63	376.89	2.27143	181	825	133	2.63297	95	Glyoxylate reductase; null mutation results in increased biomass after diauxic shift; the authentic, non-tagged protein is detected in highly purified mitochondria in high-throughput studies
YNL289W	TRUE	Verified	PCL1	PCL1,HCS26	418.375	456.59	-0.126101	1543	136.814	122.166	0.163369	3077	666.792	430.927	0.629792	1868	874.016	339.357	1.36485	83	298.018	62.8151	2.24622	211	87	129	-0.568284	2733	Pho85 cyclin of the Pcl1,2-like subfamily, involved in entry into the mitotic cell cycle and regulation of morphogenesis, localizes to sites of polarized cell growth
YNL298W	TRUE	Verified	CLA4	CLA4,ERC10	877.032	867.303	0.0160941	5062	419.429	281.383	0.575893	188	444.216	100.514	2.14386	14	581.732	217.781	1.41748	73	712.568	149.709	2.25086	173	439	199	1.14145	929	Cdc42p activated signal transducing kinase of the PAK (p21-activated kinase) family, involved in septin ring assembly and cytokinesis; directly phosphorylates septins Cdc3p and Cdc10p; other yeast PAK family members are Ste20p and Skm1p
YNL300W	TRUE	Uncharacterized	NA	TOS6	1269.77	1203.74	0.077051	1980	171.766	91.1239	0.914544	94	959.507	270.533	1.82649	58	1111.44	251.611	2.14316	10	336.225	13.6099	4.6267	10	15	20	-0.415037	4254	Glycosylphosphatidylinositol-dependent cell wall protein, expression is periodic and decreases in respone to ergosterol perturbation or upon entry into stationary phase; depletion increases resistance to lactic acid
YNL327W	FALSE	Verified	EGT2	EGT2	8127.65	7522.81	0.111566	390	895.78	768.044	0.221956	1563	1560.84	591.322	1.4003	246	1918.3	445.076	2.1077	16	496.696	325.591	0.609301	2677	87	238	-1.45187	559	Glycosylphosphatidylinositol (GPI)-anchored cell wall endoglucanase required for proper cell separation after cytokinesis, expression is activated by Swi5p and tightly regulated in a cell cycle-dependent manner
YNL332W	TRUE	Verified	THI12	THI12	14.6477	5.4616	1.42328	488	28.9606	24.0327	0.269093	3440	74.8154	79.1281	-0.0808552	5574	124.859	151.178	-0.275942	2727	260.765	43.9705	2.56814	113	26	21	0.308122	4625	Protein involved in synthesis of the thiamine precursor hydroxymethylpyrimidine (HMP); member of a subtelomeric gene family including THI5, THI11, THI12, and THI13
YNL333W	FALSE	Verified	SNZ2	SNZ2	30.2109	21.8464	0.467673	1968	172.765	232.316	-0.427278	530	192.65	404.195	-1.06907	468	129.589	198.751	-0.617021	797	90.7426	26.1729	1.7937	666	48	42	0.192645	5030	Member of a stationary phase-induced gene family; transcription of SNZ2 is induced prior to diauxic shift, and also in the absence of thiamin in a Thi2p-dependent manner; forms a coregulated gene pair with SNO2; interacts with Thi11p
YNL336W	TRUE	Verified	COS1	COS1	321.334	405.251	-0.334741	113	719.021	521.709	0.462788	317	561.115	453.383	0.307568	3753	530.653	268.526	0.982708	228	1278.04	279.527	2.19287	191	1207	135	3.16039	51	Protein of unknown function, member of the DUP380 subfamily of conserved, often subtelomerically-encoded proteins
YNR001C	FALSE	Verified	CIT1	CIT1,LYS6,CS1	856.891	823.61	0.0571515	3054	30810.1	32871.7	-0.0934446	4171	20616.3	20346.6	0.0189976	5862	18322.2	18923.7	-0.0466003	5277	13449	3504.03	1.94041	1031	1299	2408	-0.890434	1687	Citrate synthase, catalyzes the condensation of acetyl coenzyme A and oxaloacetate to form citrate; the rate-limiting enzyme of the TCA cycle; nuclear encoded mitochondrial protein
YNR009W	FALSE	Verified	NRM1	NRM1	288.377	275.265	0.0671355	3723	43.9402	26.0354	0.755066	527	77.621	34.2176	1.18171	797	102.158	33.83	1.59442	145	44.8937	26.1729	0.778437	2734	69	78	-0.176878	4988	Transcriptional co-repressor of MBF (MCB binding factor)-regulated gene expression; Nrm1p associates stably with promoters via MBF to repress transcription upon exit from G1 phase
YNR010W	FALSE	Verified	CSE2	CSE2,MED9	140.069	169.31	-0.273529	833	138.811	164.223	-0.242537	1886	131.862	179.642	-0.446096	2834	188.235	194.523	-0.047402	5295	288.466	86.8942	1.73107	495	140	112	0.321928	3983	Subunit of the RNA polymerase II mediator complex; associates with core polymerase subunits to form the RNA polymerase II holoenzyme; component of the Med9/10 module; required for regulation of RNA polymerase II activity
YNR012W	TRUE	Verified	URK1	URK1	1115.06	1137.11	-0.0282485	4241	240.672	203.276	0.243628	1610	202.937	157.187	0.368549	3324	192.965	126.863	0.60507	838	151.874	216.712	-0.5129	3188	170	49	1.79468	327	Uridine/cytidine kinase, component of the pyrimidine ribonucleotide salvage pathway that converts uridine into UMP and cytidine into CMP; involved in the pyrimidine deoxyribonucleotide salvage pathway, converting deoxycytidine into dCMP
YNR014W	TRUE	Uncharacterized	NA	NA	163.871	192.248	-0.230408	1067	95.8695	60.0817	0.674146	324	30.8613	23.5246	0.391633	4348	34.9985	14.8006	1.24163	534	77.37	34.5483	1.16316	1524	228	38	2.58496	105	Putative protein of unknown function; expression is cell-cycle regulated, Azf1p-dependent, and heat-inducible
YNR016C	FALSE	Verified	ACC1	ACC1,MTR7,FAS3,ABP2	12260.1	11588.4	0.0812902	769	4228.24	4989.78	-0.238919	1555	7329.1	5361.46	0.45101	2618	11022.6	12357.5	-0.164915	3915	12217.8	4078.79	1.58277	1392	5671	6026	-0.0875975	5482	Acetyl-CoA carboxylase, biotin containing enzyme that catalyzes the carboxylation of acetyl-CoA to form malonyl-CoA; required for de novo biosynthesis of long-chain fatty acids
YNR034W-A	TRUE	Uncharacterized	NA	NA	51.267	37.1389	0.4651	1186	35822.2	23874.5	0.585387	328	14401	11470.4	0.32826	3323	10894	5889.6	0.887292	469	19354	795.657	4.60434	90	741	249	1.57333	451	Putative protein of unknown function; expression is regulated by Msn2p/Msn4p
YNR040W	TRUE	Uncharacterized	NA	NA	108.942	148.556	-0.447438	229	350.523	272.37	0.363939	663	102.871	90.8904	0.178639	4901	55.8084	41.2303	0.436776	2274	80.2355	35.5952	1.17256	1485	51	17	1.58496	694	Putative protein of unknown function; the authentic, non-tagged protein is detected in highly purified mitochondria in high-throughput studies
YNR041C	TRUE	Verified	COQ2	COQ2	210.561	237.034	-0.170854	1551	251.657	225.306	0.159573	2728	154.307	167.88	-0.121628	5149	108.779	58.1454	0.903666	482	114.622	74.3312	0.624848	2911	130	44	1.56294	522	Para hydroxybenzoate%3A polyprenyl transferase, catalyzes the second step in ubiquinone (coenzyme Q) biosynthesis
YNR043W	TRUE	Verified	MVD1	MVD1,ERG19	3516.37	3346.87	0.0712731	1704	1732.64	1055.43	0.715135	89	1403.72	735.678	0.932114	912	1238.19	620.57	0.996568	223	1060.26	210.43	2.333	131	338	74	2.19143	167	Mevalonate pyrophosphate decarboxylase, essential enzyme involved in the biosynthesis of isoprenoids and sterols, including ergosterol; acts as a homodimer
YNR059W	TRUE	Verified	MNT4	MNT4	207.814	218.464	-0.0721003	3848	214.708	255.347	-0.250086	1506	321.706	367.839	-0.19333	4562	547.679	569.824	-0.0571866	5010	973.333	252.307	1.94775	288	292	306	-0.0675633	5559	Putative alpha-1,3-mannosyltransferase, not required for protein O-glycosylation
YNR067C	TRUE	Verified	DSE4	DSE4,ENG1	4148.05	4024.11	0.0437639	2961	835.862	829.127	0.0116712	5578	1186.76	463.006	1.35792	258	1906.95	419.704	2.18382	13	336.225	235.556	0.513354	3130	24	42	-0.807355	2244	Daughter cell-specific secreted protein with similarity to glucanases, degrades cell wall from the daughter side causing daughter to separate from mother
YOL007C	FALSE	Verified	CSI2	CSI2	764.428	685.977	0.156219	598	197.731	182.248	0.117636	3589	411.485	153.979	1.4181	155	520.248	179.722	1.53343	55	151.874	80.6127	0.9138	1855	158	138	0.195256	4725	Protein of unknown function; green fluorescent protein (GFP)- fusion protein localizes to the mother side of the bud neck and the vacuole; YOL007C is not an essential gene
YOL016C	FALSE	Verified	CMK2	CMK2	5744.65	5943.32	-0.0490489	2524	2213.99	2221.02	-0.0045763	5690	1819.88	2004.94	-0.139709	5047	3554.71	4255.18	-0.259488	2932	14234.2	2451.88	2.5374	572	4411	2491	0.824381	2002	Calmodulin-dependent protein kinase; may play a role in stress response, many CA%2B%2B/calmodulan dependent phosphorylation substrates demonstrated in vitro, amino acid sequence similar to Cmk1p and mammalian Cam Kinase II
YOL019W	FALSE	Uncharacterized	NA	TOS7	1146.18	1122.91	0.0296017	4178	270.632	229.312	0.23902	1605	878.146	248.077	1.82367	53	1345.08	535.994	1.3274	102	1178.7	125.63	3.22994	34	404	174	1.21527	814	Protein of unknown function; green fluorescent protein (GFP)-fusion protein localizes to the cell periphery and vacuole
YOL028C	TRUE	Verified	YAP7	YAP7	423.868	398.697	0.0883232	2662	168.77	73.0994	1.20713	44	153.372	22.4553	2.7719	9	145.669	42.2875	1.78439	74	140.412	21.9853	2.67506	160	575	31	4.21322	8	Putative basic leucine zipper (bZIP) transcription factor
YOL029C	FALSE	Uncharacterized	NA	NA	495.276	406.343	0.285533	138	192.738	71.0967	1.43878	20	143.084	57.7421	1.30917	353	138.102	41.2303	1.74396	92	156.65	26.1729	2.5814	175	499	31	4.0087	13	Putative protein of unknown function; identified as interacting with Hsc82p and Hsp82p in high-throughput two-hybrid screens
YOL030W	TRUE	Verified	GAS5	GAS5	2952.43	2913.22	0.0192888	4556	2070.18	1242.69	0.736291	77	3777.24	1416.82	1.41468	207	4384.27	1177.71	1.89636	43	6525.82	295.231	4.46624	28	1450	366	1.98614	253	1,3-beta-glucanosyltransferase, has similarity to Gas1p; localizes to the cell wall
YOL031C	TRUE	Verified	SIL1	SIL1,SLS1	426.615	399.789	0.0936938	2520	196.732	120.163	0.711236	155	147.76	57.7421	1.35556	306	132.427	71.8888	0.881356	455	125.129	74.3312	0.75138	2412	1015	182	2.47947	116	Nucleotide exchange factor for the endoplasmic reticulum (ER) lumenal Hsp70 chaperone Kar2p, required for protein translocation into the ER; homolog of Yarrowia lipolytica SLS1; GrpE-like protein
YOL038W	FALSE	Verified	PRE6	PRE6	1369.56	1273.65	0.10475	1136	1326.19	896.219	0.56537	170	914.618	1129.18	-0.304033	3879	637.54	461.991	0.464651	1081	963.782	764.25	0.334662	3927	821	258	1.67001	386	20S proteasome alpha-type subunit; green fluorescent protein (GFP)-fusion protein relocates from the cytosol to the mitochondrial outer surface upon oxidative stress
YOL051W	FALSE	Verified	GAL11	GAL11,MED15,ABE1,SPT13,SDS4,RAR3	1574.63	1522.69	0.0483855	3154	2460.65	2716.69	-0.142812	2764	3006.64	474.769	2.66286	8	3561.33	3256.14	0.129255	4226	4466.44	1903.3	1.23063	1431	2555	1280	0.997179	1427	Subunit of the RNA polymerase II mediator complex; associates with core polymerase subunits to form the RNA polymerase II holoenzyme; affects transcription by acting as target of activators and repressors
YOL067C	FALSE	Verified	RTG1	RTG1	205.068	213.003	-0.0547679	4353	232.683	278.378	-0.258681	1389	195.455	50.257	1.95944	44	184.452	205.095	-0.153047	3874	221.603	263.823	-0.251595	4440	505	459	0.137789	5101	Transcription factor (bHLH) involved in interorganelle communication between mitochondria, peroxisomes, and nucleus
YOL080C	FALSE	Verified	REX4	REX4	421.122	369.204	0.189818	690	22.9687	17.0231	0.432173	2465	15.8983	20.3167	-0.353795	4810	23.6476	14.8006	0.676037	1920	18.1485	24.0791	-0.40793	4343	44	8	2.45943	250	Putative RNA exonuclease possibly involved in pre-rRNA processing and ribosome assembly
YOL084W	FALSE	Verified	PHM7	PHM7	67.7457	78.6471	-0.215264	2637	3278.54	3466.71	-0.0805167	4041	3565.89	2190.99	0.702677	1588	3453.5	4904.3	-0.505987	1310	9986.46	3313.49	1.59162	1271	6437	4901	0.393312	3821	Protein of unknown function, expression is regulated by phosphate levels; green fluorescent protein (GFP)-fusion protein localizes to the cell periphery and vacuole
YOL100W	FALSE	Verified	PKH2	PKH2	388.164	421.636	-0.119329	1788	1114.48	1105.5	0.0116712	5562	803.33	265.186	1.59899	102	753.887	695.63	0.116027	4147	1147.18	1471.97	-0.359656	3873	2515	2025	0.312636	4143	Serine/threonine protein kinase involved in sphingolipid-mediated signaling pathway that controls endocytosis; activates Ypk1p and Ykr2p, components of signaling cascade required for maintenance of cell wall integrity; redundant with Pkh1p
YOL105C	TRUE	Verified	WSC3	WSC3	337.813	332.065	0.0247569	5074	416.433	219.298	0.925191	51	380.623	98.3755	1.95199	30	363.228	103.604	1.80979	36	416.461	137.146	1.60247	570	396	107	1.88789	252	Partially redundant sensor-transducer of the stress-activated PKC1-MPK1 signaling pathway involved in maintenance of cell wall integrity; involved in the response to heat shock and other stressors; regulates 1,3-beta-glucan synthesis
YOL113W	TRUE	Verified	SKM1	SKM1	463.234	441.297	0.0699895	3155	794.918	751.021	0.0819521	3977	1293.37	691.836	0.902634	977	1260.89	483.135	1.38395	84	404.998	138.193	1.55123	624	234	106	1.14244	950	Member of the PAK family of serine/threonine protein kinases with similarity to Ste20p and Cla4p; proposed to be a downstream effector of Cdc42p during polarized growth
YOL117W	TRUE	Verified	RRI2	RRI2,CSN10	146.477	143.094	0.0337125	5243	633.138	468.637	0.434049	386	433.929	332.552	0.38388	3166	422.82	418.647	0.0143097	5737	691.554	160.178	2.11016	223	177	115	0.622115	2441	Subunit of the COP9 signalosome (CSN) complex that cleaves the ubiquitin-like protein Nedd8 from SCF ubiquitin ligases; plays a role in the mating pheromone response
YOL128C	FALSE	Verified	YGK3	YGK3	260.912	264.342	-0.0188377	5419	63.913	88.1198	-0.463357	853	72.0098	62.0193	0.215476	4788	67.1593	39.116	0.779829	860	200.589	49.2051	2.02736	358	221	42	2.39559	127	Protein kinase related to mammalian glycogen synthase kinases of the GSK-3 family; GSK-3 homologs (Mck1p, Rim11p, Mrk1p, Ygk3p) are involved in control of Msn2p-dependent transcription of stress responsive genes and in protein degradation
YOL136C	TRUE	Verified	PFK27	PFK27	1424.49	1477.91	-0.0531123	2942	88.879	96.1307	-0.113155	4178	61.7227	31.0097	0.993083	1361	83.2397	35.9444	1.2115	311	72.5941	109.926	-0.598614	3026	246	77	1.67573	377	6-phosphofructo-2-kinase, catalyzes synthesis of fructose-2,6-bisphosphate; inhibited by phosphoenolpyruvate and sn-glycerol 3-phosphate, expression induced by glucose and sucrose, transcriptional regulation involves protein kinase A
YOL155C	FALSE	Verified	HPF1	HPF1	1481.25	1410.19	0.0709301	2165	7294.07	6936.43	0.0725304	4322	8412.99	2026.32	2.05376	19	13800.8	8581.2	0.685497	804	9355.08	4151.03	1.17228	2032	24114	8235	1.55003	717	Haze-protective mannoprotein that reduces the particle size of aggregated proteins in white wines
YOL155W-A	FALSE	Uncharacterized	NA	NA	4.57741	2.18464	1.06714	3433	1.99728	0	Inf	2385	2.80558	1.0693	1.39163	4795	1.89181	1.05719	0.839535	6157	7.64148	1.04692	2.8677	1109	14	4	1.80735	1070	Identified by expression profiling and mass spectrometry
YOR008C-A	FALSE	Uncharacterized	NA	NA	15.5632	10.9232	0.510742	2899	10.985	11.015	-0.0039257	6172	12.1575	12.8316	-0.0778527	6178	13.2427	4.22875	1.64689	688	7.64148	1.04692	2.8677	1110	16	8	1	2333	Putative protein of unknown function, includes a potential transmembrane domain; deletion results in slightly lengthened telomeres
YOR037W	FALSE	Verified	CYC2	CYC2	223.378	264.342	-0.242918	629	391.467	344.468	0.184519	2199	267.465	214.929	0.31549	3619	256.34	208.266	0.299633	2314	352.463	189.492	0.895335	1714	881	259	1.76619	325	Mitochondrial peripheral inner membrane protein, contains a FAD cofactor in a domain exposed in the intermembrane space; exhibits redox activity in vitro; likely participates in ligation of heme to acytochromes c and c1 (Cyc1p and Cyt1p)
YOR047C	FALSE	Verified	STD1	STD1,SFS3,MSN3	918.229	916.457	0.00278634	5828	143.804	133.181	0.110717	3934	85.1025	50.257	0.759876	1857	72.8347	33.83	1.10632	405	49.6696	135.052	-1.44308	924	235	73	1.68669	372	Protein involved in control of glucose-regulated gene expression; interacts with protein kinase Snf1p, glucose sensors Snf3p and Rgt2p, and TATA-binding protein Spt15p; acts as a regulator of the transcription factor Rgt1p
YOR092W	TRUE	Verified	ECM3	ECM3,YOR3165W	541.965	515.575	0.0720178	2905	334.545	322.438	0.0531747	4742	113.158	52.3956	1.11082	694	82.2938	78.2319	0.0730255	5192	285.6	91.0818	1.64876	564	210	201	0.0631938	5611	Non-essential protein of unknown function
YOR100C	TRUE	Verified	CRC1	CRC1	10.0703	5.4616	0.882711	2133	4944.27	10369.1	-1.06846	43	2410.93	3312.69	-0.458415	2796	2257.88	2830.09	-0.325883	2258	2641.09	695.153	1.92573	434	978	2197	-1.16763	1065	Mitochondrial inner membrane carnitine transporter, required for carnitine-dependent transport of acetyl-CoA from peroxisomes to mitochondria during fatty acid beta-oxidation
YOR103C	TRUE	Verified	OST2	OST2	17.3942	24.0311	-0.466297	2371	16.9769	17.0231	-0.0039257	6178	12.1575	11.7623	0.0476781	6180	8.51315	6.34313	0.424498	4462	9.55185	3.14075	1.60467	1983	11	14	-0.347923	4815	Epsilon subunit of the oligosaccharyltransferase complex of the ER lumen, which catalyzes asparagine-linked glycosylation of newly synthesized proteins
YOR120W	TRUE	Verified	GCY1	GCY1,GCY	121.759	101.586	0.261331	1383	4731.56	4067.53	0.218162	1781	1662.77	1599.67	0.0558152	5648	1124.68	1410.29	-0.326475	2033	2142.48	689.919	1.63478	602	112	93	0.268196	4349	Putative NADP(%2B) coupled glycerol dehydrogenase, proposed to be involved in an alternative pathway for glycerol catabolism; member of the aldo-keto reductase (AKR) family
YOR131C	FALSE	Uncharacterized	NA	NA	336.897	334.25	0.0113816	5622	457.377	320.436	0.51335	259	259.983	276.948	-0.0911972	5311	230.801	176.55	0.386568	1690	461.354	90.0349	2.35732	148	116	31	1.90378	306	Putative protein of unknown function; non-essential gene
YOR134W	TRUE	Verified	BAG7	BAG7	95.2101	102.678	-0.108942	3872	210.713	223.304	-0.0837264	4199	288.974	176.434	0.711811	1378	448.359	364.73	0.297826	2167	1680.17	455.409	1.88337	373	1545	286	2.43352	132	Rho GTPase activating protein (RhoGAP), stimulates the intrinsic GTPase activity of Rho1p, which plays a role in actin cytoskeleton organization and control of cell wall synthesis; structurally and functionally related to Sac7p
YOR136W	FALSE	Verified	IDH2	IDH2	1198.37	1169.88	0.0347141	3921	7944.18	6976.49	0.187399	2323	3205.84	4157.43	-0.374991	3286	2212.47	2092.18	0.0806556	4754	1491.04	292.09	2.35184	141	279	348	-0.318822	3931	Subunit of mitochondrial NAD(%2B)-dependent isocitrate dehydrogenase, which catalyzes the oxidation of isocitrate to alpha-ketoglutarate in the TCA cycle; phosphorylated
YOR137C	TRUE	Verified	SIA1	SIA1	346.052	376.851	-0.123003	1843	367.5	243.331	0.594824	177	406.809	197.82	1.04016	515	376.47	323.5	0.218772	2968	1046.88	281.621	1.89427	325	317	124	1.35414	645	Protein of unassigned function involved in activation of the Pma1p plasma membrane H%2B-ATPase by glucose
YOR142W	TRUE	Verified	LSC1	LSC1	949.355	871.672	0.123163	928	5763.15	3243.41	0.829347	71	5342.75	3737.2	0.515626	2349	4226.3	1821.54	1.21424	191	4317.44	1471.97	1.55243	930	4903	564	3.1199	84	Alpha subunit of succinyl-CoA ligase, which is a mitochondrial enzyme of the TCA cycle that catalyzes the nucleotide-dependent conversion of succinyl-CoA to succinate; phosphorylated
YOR153W	TRUE	Verified	PDR5	PDR5,STS1,YDR1,LEM1	12549.4	12710.2	-0.0183697	4171	2172.04	1716.33	0.339723	668	2962.69	1253.22	1.24127	375	4900.74	2725.43	0.846514	471	3375.62	900.349	1.9066	491	1562	725	1.10734	1123	Plasma membrane ATP-binding cassette (ABC) transporter, short-lived multidrug transporter actively regulated by Pdr1p; also involved in steroid transport, cation resistance, and cellular detoxification during exponential growth
YOR172W	FALSE	Verified	YRM1	YRM1	445.84	420.543	0.0842708	2732	479.347	439.598	0.124888	3179	481.624	361.423	0.414219	2994	418.09	403.846	0.0500091	5140	707.792	420.861	0.749982	2120	1472	480	1.61667	474	Zn2-Cys6 zinc-finger transcription factor that activates genes involved in multidrug resistance; paralog of Yrr1p, acting on an overlapping set of target genes
YOR177C	FALSE	Verified	MPC54	MPC54	29.2954	33.8619	-0.208989	3900	51.9293	44.0599	0.237082	3058	105.677	86.6132	0.286999	4159	195.802	108.89	0.846522	413	590.304	447.034	0.401075	3582	734	63	3.54236	29	Component of the meiotic outer plaque, a membrane-organizing center which is assembled on the cytoplasmic face of the spindle pole body during meiosis II and triggers the formation of the prospore membrane; potential Cdc28p substrate
YOR178C	FALSE	Verified	GAC1	GAC1	308.517	269.803	0.193445	927	3320.48	3865.26	-0.219172	1705	4261.67	1378.33	1.6285	108	5440.85	4126.21	0.399016	1883	5397.75	9707.02	-0.84667	2907	2916	3572	-0.292741	4295	Regulatory subunit for Glc7p type-1 protein phosphatase (PP1), tethers Glc7p to Gsy2p glycogen synthase, binds Hsf1p heat shock transcription factor, required for induction of some HSF-regulated genes under heat shock
YOR188W	FALSE	Verified	MSB1	MSB1	1135.2	1176.43	-0.0514707	3109	410.441	508.692	-0.309616	896	510.615	159.326	1.68026	70	653.621	458.82	0.510526	906	500.517	356.999	0.487499	3199	453	592	-0.386086	3556	Protein involved in positive regulation of both 1,3-beta-glucan synthesis and the Pkc1p-MAPK pathway, potential Cdc28p substrate; multicopy suppressor of temperature-sensitive mutations in CDC24 and CDC42, and of mutations in BEM4
YOR196C	TRUE	Verified	LIP5	LIP5	703.09	661.946	0.086996	2114	1313.21	1249.7	0.0715192	4174	1040.87	1030.8	0.0140186	5940	1090.63	802.406	0.442756	1218	1697.36	371.656	2.19126	207	1675	406	2.04461	238	Protein involved in biosynthesis of the coenzyme lipoic acid, has similarity to E. coli lipoic acid synthase
YOR197W	TRUE	Verified	MCA1	MCA1,YCA1	1663.43	1575.13	0.0786947	1807	1896.42	1655.25	0.196227	1854	1610.4	1174.09	0.455877	2914	1989.24	1541.38	0.367993	1805	3381.35	637.573	2.40694	219	2312	479	2.27104	184	Putative cysteine protease similar to mammalian caspases, involved in regulation of apoptosis upon hydrogen peroxide treatment
YOR198C	TRUE	Verified	BFR1	BFR1	2538.63	2618.29	-0.0445748	3116	1067.55	687.935	0.633954	126	889.368	772.034	0.204117	4567	1014.96	574.053	0.822161	333	1575.1	313.028	2.33108	151	929	181	2.35969	130	Component of mRNP complexes associated with polyribosomes; implicated in secretion and nuclear segregation; multicopy suppressor of BFA (Brefeldin A) sensitivity
YOR204W	TRUE	Verified	DED1	DED1,SPP81	4559.1	4541.87	0.00546343	5491	1910.4	1751.38	0.125381	3004	1128.78	484.392	1.22051	380	1507.77	798.177	0.917638	283	1491.04	922.334	0.692961	2413	4611	435	3.40599	56	ATP-dependent DEAD (Asp-Glu-Ala-Asp)-box RNA helicase, required for translation initiation of all yeast mRNAs; mutations in human DEAD-box DBY are a frequent cause of male infertility
YOR209C	FALSE	Verified	NPT1	NPT1	2954.26	2908.85	0.0223486	4352	1028.6	1163.58	-0.177891	2112	1392.5	1816.74	-0.383672	3367	2091.4	2604.91	-0.316768	2291	3644.99	1081.47	1.75292	644	663	867	-0.387023	3605	Nicotinate phosphoribosyltransferase, acts in the salvage pathway of NAD%2B biosynthesis; required for silencing at rDNA and telomeres and has a role in silencing at mating-type loci; localized to the nucleus
YOR226C	TRUE	Verified	ISU2	ISU2,NUA2	70.4921	91.7549	-0.380323	865	32.9551	53.0722	-0.687452	546	13.0927	26.7325	-1.02983	2084	14.1886	12.6863	0.161463	5530	10.507	20.9384	-0.994792	2463	135	43	1.65055	444	Conserved protein of the mitochondrial matrix, required for synthesis of mitochondrial and cytosolic iron-sulfur proteins, performs a scaffolding function in mitochondria during Fe/S cluster assembly; isu1 isu2 double mutant is inviable
YOR233W	TRUE	Verified	KIN4	KIN4,KIN3,KIN31	940.2	943.765	-0.00545959	5661	148.797	141.192	0.0756915	4560	245.02	88.7518	1.46505	157	283.772	125.805	1.17354	172	594.125	318.263	0.900547	1647	826	205	2.01052	221	Serine/threonine protein kinase that inhibits the mitotic exit network (MEN) when the spindle position checkpoint is activated; localized asymmetrically to mother cell cortex, spindle pole body and bud neck
YOR247W	TRUE	Verified	SRL1	SRL1	1997.58	1914.84	0.0610326	2483	175.761	125.17	0.489722	456	462.92	144.355	1.68114	69	763.346	220.952	1.7886	30	292.287	51.299	2.51038	122	45	42	0.0995357	5585	Mannoprotein that exhibits a tight association with the cell wall, required for cell wall stability in the absence of GPI-anchored mannoproteins; has a high serine-threonine content; expression is induced in cell wall mutants
YOR249C	TRUE	Verified	APC5	APC5,RMC1	303.94	275.265	0.142967	1712	335.543	235.32	0.511875	282	274.947	165.741	0.730218	1314	255.394	162.807	0.649564	671	304.704	180.07	0.758852	2178	255	74	1.7849	301	Subunit of the Anaphase-Promoting Complex/Cyclosome (APC/C), which is a ubiquitin-protein ligase required for degradation of anaphase inhibitors, including mitotic cyclins, during the metaphase/anaphase transition
YOR250C	TRUE	Verified	CLP1	CLP1	418.375	435.836	-0.0589871	3582	471.358	388.528	0.278805	1136	361.919	234.176	0.628073	1755	261.07	175.493	0.57302	857	326.673	224.04	0.54409	2981	471	116	2.0216	208	Subunit of cleavage factor I (CFI), involved in both the endonucleolyitc cleavage and polyadenylation steps of mRNA 3'-end maturation
YOR255W	FALSE	Verified	OSW1	OSW1	0	0	NA	6579	3.99456	1.00136	1.99607	1652	6.54635	10.693	-0.707903	4112	4.72953	9.51469	-1.00846	1963	28.6555	23.0322	0.315163	4699	66	104	-0.656046	2428	Protein involved in sporulation; required for the construction of the outer spore wall layers; required for proper localization of Spo14p
YOR288C	TRUE	Verified	MPD1	MPD1	318.588	298.204	0.0953938	2803	299.592	202.275	0.566682	215	197.326	172.157	0.196852	4584	225.125	185.008	0.283142	2498	393.536	64.9089	2.60001	99	390	88	2.1479	177	Member of the protein disulfide isomerase (PDI) family; interacts with and inhibits the chaperone activity of Cne1p; MPD1 overexpression in a pdi1 null mutant suppresses defects in Pdi1p functions such as carboxypeptidase Y maturation
YOR293C-A	FALSE	Uncharacterized	NA	NA	2.74645	3.27696	-0.254793	6202	0	1.00136	-Inf	5889	1.87038	1.0693	0.80667	6183	3.78362	1.05719	1.83954	2251	0	0	NA	6574	0	1	-Inf	6237	Identified by expression profiling and mass spectrometry
YOR302W	TRUE	Verified	NA	NA	91.5482	107.047	-0.225646	1956	225.693	243.331	-0.108559	3651	122.51	32.079	1.9332	83	95.5364	86.6894	0.140195	4339	85.9666	210.43	-1.29149	1026	59	76	-0.365284	3895	CPA1 uORF, Arginine attenuator peptide, regulates translation of the CPA1 mRNA
YOR313C	FALSE	Verified	SPS4	SPS4	78.7315	89.5703	-0.18608	2820	4.9932	1.00136	2.318	904	16.8335	25.6632	-0.608367	3521	29.3231	20.0866	0.545804	2272	24.8348	27.2199	-0.132296	5628	136	229	-0.751741	1916	Protein whose expression is induced during sporulation; not required for sporulation; heterologous expression in E. coli induces the SOS response that senses DNA damage
YOR321W	FALSE	Verified	PMT3	PMT3	398.235	434.744	-0.126546	1588	451.385	430.585	0.0680604	4357	341.345	219.206	0.638943	1701	251.611	219.895	0.194378	3365	340.046	214.618	0.663957	2480	1311	386	1.76399	357	Protein O-mannosyltransferase, transfers mannose residues from dolichyl phosphate-D-mannose to protein serine/threonine residues; acts in a complex with Pmt5p, can instead interact with Pmt1p in some conditions; target for new antifungals
YOR324C	TRUE	Verified	FRT1	FRT1,HPH1	202.322	210.818	-0.059347	4207	362.506	237.323	0.611157	164	505.939	220.276	1.19965	327	576.056	212.495	1.43878	69	824.325	409.345	1.0099	1369	2174	321	2.75971	99	Tail-anchored endoplasmic reticulum membrane protein that is a substrate of the phosphatase calcineurin, interacts with homolog Frt2p, promotes cell growth in conditions of high Na%2B, alkaline pH, and cell wall stress
YOR329C	TRUE	Verified	SCD5	SCD5,FTB1	914.567	900.072	0.0230478	4652	1854.48	1687.29	0.1363	2822	1050.22	327.205	1.68242	88	824.829	681.886	0.274564	2334	895.008	1258.4	-0.491612	3223	2211	2131	0.0531684	5673	Protein required for normal cortical actin organization and endocytosis; multicopy suppressor of clathrin deficiency; acts as a targeting subunit for protein phosphatase type 1
YOR337W	TRUE	Verified	TEA1	TEA1	779.075	859.656	-0.141997	707	708.036	764.039	-0.109823	3378	338.54	197.82	0.775134	1135	294.177	268.526	0.131621	4059	708.747	218.806	1.69562	466	137	58	1.24005	866	Ty1 enhancer activator required for full levels of Ty enhancer-mediated transcription; C6 zinc cluster DNA-binding protein
YOR371C	TRUE	Verified	GPB1	GPB1,KRH2	396.404	379.035	0.0646388	3480	713.029	928.262	-0.380571	521	562.051	165.741	1.76177	55	524.977	566.653	-0.11021	4224	672.45	321.404	1.06504	1254	1533	750	1.0314	1287	Proposed beta subunit of the heterotrimeric G protein; interacts with the receptor Grp1p, affects signaling by altering the level of phosphorylation of PKS substrates; regulates pseudohyphal growth through cAMP levels; homolog of Gpb2p
YOR372C	FALSE	Verified	NDD1	NDD1	769.921	765.717	0.0078988	5555	407.445	408.555	-0.0039257	5895	735.061	163.603	2.16767	15	1130.36	674.486	0.744918	419	912.202	774.719	0.23568	4495	716	643	0.155141	4985	Transcriptional activator essential for nuclear division; localized to the nucleus; essential component of the mechanism that activates the expression of a set of late-S-phase-specific genes
YOR376W-A	FALSE	Uncharacterized	NA	NA	37.5348	29.4927	0.347872	2531	158.784	170.231	-0.100434	4002	138.408	82.336	0.749337	1517	119.184	85.6323	0.476965	1495	109.846	41.8767	1.39127	1052	121	42	1.52655	567	Putative protein of unknown function; identified by fungal homology and RT-PCR
YOR378W	FALSE	Uncharacterized	NA	NA	118.097	122.34	-0.0509202	4918	202.724	267.364	-0.399286	578	138.408	33.1483	2.06193	56	128.643	125.805	0.0321804	5644	144.233	169.601	-0.233741	4624	499	374	0.416002	3392	Putative protein of unknown function; belongs to the DHA2 family of drug%3AH%2B antiporters; YOR378W is not an essential gene
YOR382W	TRUE	Verified	FIT2	FIT2	33.8728	38.2312	-0.174622	4110	498.322	732.997	-0.55673	190	417.096	638.371	-0.614017	1931	223.234	208.266	0.100127	4528	285.6	91.0818	1.64876	565	115	92	0.321928	4020	Mannoprotein that is incorporated into the cell wall via a glycosylphosphatidylinositol (GPI) anchor, involved in the retention of siderophore-iron in the cell wall
YOR383C	TRUE	Verified	FIT3	FIT3	239.856	216.279	0.149274	1913	820.882	620.844	0.402944	461	1069.86	968.785	0.143174	5029	1290.21	497.936	1.37358	90	1719.33	816.596	1.07415	1341	2269	447	2.34371	171	Mannoprotein that is incorporated into the cell wall via a glycosylphosphatidylinositol (GPI) anchor, involved in the retention of siderophore-iron in the cell wall
YOR384W	TRUE	Verified	FRE5	FRE5	361.615	320.05	0.176159	971	800.91	901.225	-0.170248	2253	489.106	145.425	1.74987	54	555.246	519.079	0.0971728	4408	982.885	536.022	0.874731	1718	815	678	0.265515	4314	Putative ferric reductase with similarity to Fre2p; expression induced by low iron levels; the authentic, non-tagged protein is detected in highly purified mitochondria in high-throughput studies
YOR385W	TRUE	Uncharacterized	NA	NA	2597.22	2683.83	-0.0473243	2970	146.8	131.178	0.162324	3034	253.437	249.147	0.0246329	5879	890.097	1112.16	-0.321333	1987	4641.24	397.829	3.54429	55	266	130	1.03291	1153	Putative protein of unknown function; green fluorescent protein (GFP)-fusion protein localizes to the cytoplasm; YOR385W is not an essential gene
YOR386W	TRUE	Verified	PHR1	PHR1	134.576	143.094	-0.0885432	3899	1172.4	684.931	0.775438	70	949.22	410.611	1.20897	373	793.615	341.472	1.21667	125	1074.58	129.818	3.04922	44	176	13	3.75899	35	DNA photolyase involved in photoreactivation, repairs pyrimidine dimers in the presence of visible light; induced by DNA damage; regulated by transcriptional repressor Rph1p
YOR386W	TRUE	Verified	PHR1	PHR1	134.576	143.094	-0.0885432	3899	1172.4	684.931	0.775438	70	949.22	410.611	1.20897	373	793.615	341.472	1.21667	125	1074.58	129.818	3.04922	44	176	13	3.75899	35	DNA photolyase involved in photoreactivation, repairs pyrimidine dimers in the presence of visible light; induced by DNA damage; regulated by transcriptional repressor Rph1p
YOR387C	TRUE	Uncharacterized	NA	NA	29.2954	24.0311	0.285776	3411	88.879	68.0926	0.384345	1226	37.4077	35.2869	0.084204	5783	37.8362	16.915	1.16146	578	63.9974	30.3606	1.07581	1764	30	8	1.90689	604	Putative protein of unknown function; regulated by the metal-responsive Aft1p transcription factor; highly inducible in zinc-depleted conditions; localizes to the soluble fraction
YOR389W	TRUE	Uncharacterized	NA	NA	138.238	155.11	-0.166135	2268	322.561	289.393	0.156539	2689	251.567	228.83	0.136665	5018	211.883	179.722	0.237499	2971	240.707	269.058	-0.160641	5020	378	91	2.05445	200	Putative protein of unknown function; expression regulated by copper levels
YPL010W	FALSE	Verified	RET3	RET3	891.68	940.488	-0.076884	2189	698.05	520.708	0.422855	413	650.894	780.588	-0.262139	4146	558.084	454.591	0.295914	2156	613.229	416.673	0.557509	2872	608	189	1.68569	362	Zeta subunit of the coatomer complex (COPI), which coats Golgi-derived transport vesicles; involved in retrograde transport between Golgi and ER
YPL019C	TRUE	Verified	VTC3	VTC3,PHM2	5933.24	5807.87	0.0308114	3584	1216.34	1056.44	0.203345	1768	1511.27	967.715	0.643108	1971	1278.86	1068.82	0.258847	2573	2751.89	1958.78	0.490464	3493	3265	1068	1.61217	547	Vacuolar membrane protein involved in vacuolar polyphosphate accumulation; functions as a regulator of vacuolar H%2B-ATPase activity and vacuolar transporter chaperones; involved in non-autophagic vacuolar fusion
YPL036W	TRUE	Verified	PMA2	PMA2	259.081	207.541	0.32001	273	1646.76	1294.76	0.346943	627	8032.37	2271.19	1.82238	39	11331	10012.6	0.178454	3763	21995	2220.51	3.30821	357	274	251	0.126489	5186	Plasma membrane H%2B-ATPase, isoform of Pma1p, involved in pumping protons out of the cell; regulator of cytoplasmic pH and plasma membrane potential
YPL039W	FALSE	Uncharacterized	NA	NA	128.168	151.833	-0.244451	1219	294.599	262.357	0.167222	2559	156.177	129.385	0.271511	4103	105.941	114.176	-0.107997	4633	190.082	154.944	0.294875	4239	322	107	1.58945	426	Putative protein of unknown function; YPL039W is not an essential gene
YPL067C	FALSE	Uncharacterized	NA	NA	267.321	292.742	-0.131057	1989	121.834	123.167	-0.0157029	5728	122.51	158.256	-0.36936	3398	94.5905	60.2597	0.650502	995	120.353	19.8914	2.59706	202	70	32	1.12928	1225	Putative protein of unknown function; green fluorescent protein (GFP)-fusion protein localizes to the cytoplasm; YPL067C is not an essential gene
YPL078C	TRUE	Verified	ATP4	ATP4,LPF7	1542.59	1666.88	-0.111799	914	11181.8	10994.9	0.0243085	5344	7736.85	9065.51	-0.228643	4187	6636.47	6240.58	0.0887357	4757	5115.97	1336.91	1.9361	601	838	898	-0.0997652	5370	Subunit b of the stator stalk of mitochondrial F1F0 ATP synthase, which is a large, evolutionarily conserved enzyme complex required for ATP synthesis; phosphorylated
YPL088W	TRUE	Uncharacterized	NA	NA	504.431	596.407	-0.241641	190	540.264	490.667	0.138921	2890	368.466	469.422	-0.349355	3426	349.039	339.357	0.0405828	5309	619.915	110.973	2.48186	106	338	357	-0.0789008	5479	Putative aryl alcohol dehydrogenase; transcription is activated by paralogous transcription factors Yrm1p and Yrr1p along with genes involved in multidrug resistance
YPL089C	TRUE	Verified	RLM1	RLM1	1268.86	1335.91	-0.0742897	2061	1475.99	1628.21	-0.141607	2724	1471.99	410.611	1.84193	68	1644.93	1322.54	0.314711	2175	2256.15	1260.49	0.839878	2082	2582	2395	0.108463	5357	MADS-box transcription factor, component of the protein kinase C-mediated MAP kinase pathway involved in the maintenance of cell integrity; phosphorylated and activated by the MAP-kinase Slt2p
YPL091W	TRUE	Verified	GLR1	GLR1,LPG17	1489.49	1437.49	0.0512622	3029	2505.59	1832.49	0.451343	325	1721.69	1499.16	0.199673	4617	1340.35	904.953	0.566692	794	1774.73	529.74	1.74425	472	3091	485	2.67202	115	Cytosolic and mitochondrial glutathione oxidoreductase, converts oxidized glutathione to reduced glutathione
YPL103C	TRUE	Uncharacterized	FMP30	FMP30	303.94	299.296	0.0222148	5217	671.086	238.324	1.49357	9	354.438	143.286	1.30663	215	317.824	93.0326	1.77242	45	447.027	145.522	1.61913	557	432	125	1.7891	289	Putative protein of unknown function; the authentic, non-tagged protein is detected in highly purified mitochondria in high-throughput studies
YPL134C	FALSE	Verified	ODC1	ODC1	124.506	111.417	0.160245	2733	5941.91	6414.72	-0.11046	3558	3985.79	5157.23	-0.37173	3236	3102.57	2751.86	0.173056	3686	1707.87	362.234	2.23721	193	313	311	0.00924808	5931	Mitochondrial inner membrane transporter, exports 2-oxoadipate and 2-oxoglutarate from the mitochondrial matrix to the cytosol for lysine and glutamate biosynthesis and lysine catabolism; suppresses, in multicopy, an fmc1 null mutation
YPL149W	FALSE	Verified	ATG5	ATG5,APG5	431.192	462.052	-0.0997232	2208	296.596	340.463	-0.198998	2011	339.475	421.304	-0.311556	3687	610.109	758.004	-0.313139	1993	1513.97	361.187	2.06752	248	545	535	0.0267173	5824	Conserved autophagy-related protein that undergoes conjugation with Atg12p and then associates with Atg16p to form a cytosolic complex essential for autophagosome formation
YPL152W-A	TRUE	Uncharacterized	NA	NA	2.74645	2.18464	0.33017	6214	0	0	NA	6591	3.74077	1.0693	1.80667	3557	3.78362	0	Inf	778	0	0	NA	6588	1	0	Inf	6249	Identified by gene-trapping, microarray-based expression analysis, and genome-wide homology searching
YPL155C	TRUE	Verified	KIP2	KIP2	453.164	511.206	-0.173873	692	241.671	236.321	0.0322945	5240	226.317	105.861	1.09618	482	235.53	81.4035	1.53275	95	171.933	39.7829	2.11163	336	155	57	1.44323	613	Kinesin-related motor protein involved in mitotic spindle positioning, stabilizes microtubules by targeting Bik1p to the plus end; Kip2p levels are controlled during the cell cycle
YPL156C	FALSE	Verified	PRM4	PRM4	224.293	209.726	0.0968829	3214	1345.17	1242.69	0.114321	3239	613.486	644.787	-0.0717921	5460	520.248	575.11	-0.14464	3741	713.523	249.166	1.51785	622	420	177	1.24664	771	Pheromone-regulated protein, predicted to have 1 transmembrane segment; transcriptionally regulated by Ste12p during mating and by Cat8p during the diauxic shift
YPL171C	TRUE	Verified	OYE3	OYE3,ZRG6	31.1264	27.308	0.188814	4213	1192.38	1171.59	0.0253686	5237	286.169	345.383	-0.271332	3963	87.0233	121.577	-0.482393	1462	154.74	49.2051	1.65297	665	236	43	2.45638	117	Widely conserved NADPH oxidoreductase containing flavin mononucleotide (FMN), homologous to Oye2p with slight differences in ligand binding and catalytic properties; may be involved in sterol metabolism
YPL187W	FALSE	Verified	MF(ALPHA)1	MF(ALPHA)1	1.83096	1.09232	0.745207	6215	1.99728	4.00545	-1.00393	3587	9.35192	19.2474	-1.04133	2425	17.9722	23.2581	-0.371969	3493	23.8796	3.14075	2.9266	413	8	15	-0.906891	2649	Mating pheromone alpha-factor, made by alpha cells; interacts with mating type a cells to induce cell cycle arrest and other responses leading to mating; also encoded by MF(ALPHA)2, although MF(ALPHA)1 produces most alpha-factor
YPL190C	TRUE	Verified	NAB3	NAB3,HMD1	1669.84	1692	-0.019024	4727	1703.68	1649.24	0.0468514	4745	1651.55	443.759	1.89597	60	1425.48	1327.83	0.102378	4404	2000.16	1261.54	0.664932	2648	3063	2184	0.487973	3264	Single stranded RNA binding protein; acidic ribonucleoprotein; required for termination of non-poly(A) transcripts and efficient splicing; interacts with Nrd1p
YPL206C	TRUE	Uncharacterized	NA	NA	402.812	401.974	0.0030052	6219	1215.35	1027.4	0.242373	1307	1085.76	1212.58	-0.159383	4918	956.31	870.066	0.136354	3881	1754.67	405.157	2.11465	239	644	263	1.292	729	Protein that plays a role in metabolism of glycerophosphocholine to phosphatidylcholine; contains glycerophosphodiester phosphodiesterase motifs
YPL209C	FALSE	Verified	IPL1	IPL1,PAC15	60.4218	91.7549	-0.602716	220	14.9796	26.0354	-0.797475	769	46.7596	26.7325	0.80667	2206	43.5116	14.8006	1.55574	293	25.79	40.8298	-0.662811	3152	65	13	2.32193	235	Aurora kinase involved in regulating kinetochore-microtubule attachments; helps maintain condensed chromosomes during anaphase and early telophase; associates with Sli15p, which promotes Ipl1p association with mitotic spindle
YPL215W	TRUE	Verified	CBP3	CBP3	426.615	492.637	-0.20759	412	764.959	625.851	0.289562	971	472.272	338.968	0.478471	2575	379.308	248.439	0.610477	680	618.005	287.902	1.10204	1206	766	181	2.08135	196	Mitochondrial protein required for assembly of ubiquinol cytochrome-c reductase complex (cytochrome bc1 complex); interacts with Cbp4p and function is partially redundant with that of Cbp4p
YPL221W	TRUE	Verified	FLC1	FLC1,BOP1,HUF1	1303.65	1388.34	-0.0908074	1482	1551.89	1500.04	0.0490232	4687	1555.22	852.231	0.867807	1075	2011.94	1463.15	0.459511	1292	2807.29	821.83	1.77226	554	1354	560	1.27373	829	Putative FAD transporter; required for uptake of FAD into endoplasmic reticulum; involved in cell wall maintenance
YPL245W	TRUE	Uncharacterized	NA	NA	646.33	602.961	0.100207	1785	75.8967	43.0585	0.817737	243	66.3987	52.3956	0.341707	4082	56.7543	24.3153	1.22286	390	136.591	29.3137	2.22022	320	298	32	3.21917	45	Putative protein of unknown function; green fluorescent protein (GFP)-fusion protein localizes to both the nucleus and the cytoplasm
YPL246C	TRUE	Verified	RBD2	RBD2	992.383	915.365	0.11655	1037	572.221	321.437	0.832036	66	488.17	357.146	0.450872	2734	490.925	202.98	1.27416	122	667.674	134.005	2.31685	149	240	35	2.77761	85	Possible rhomboid protease, has similarity to eukaryotic rhomboid proteases including Pcp1p
YPL248C	FALSE	Verified	GAL4	GAL4,GAL81	233.448	192.248	0.280129	497	598.186	482.656	0.309597	881	481.624	224.553	1.10085	443	510.789	343.586	0.572055	727	709.702	591.508	0.262815	4320	1782	530	1.74943	389	DNA-binding transcription factor required for the activation of the GAL genes in response to galactose; repressed by Gal80p and activated by Gal3p
YPL256C	FALSE	Verified	CLN2	CLN2	2576.17	2529.81	0.0261945	4144	426.419	317.432	0.425828	440	640.607	248.077	1.36865	191	797.398	315.042	1.33976	94	349.598	72.2373	2.27488	192	42	77	-0.874469	1795	G1 cyclin involved in regulation of the cell cycle; activates Cdc28p kinase to promote the G1 to S phase transition; late G1 specific expression depends on transcription factor complexes, MBF (Swi6p-Mbp1p) and SBF (Swi6p-Swi4p)
YPL257W	TRUE	Uncharacterized	NA	NA	48.5206	68.8162	-0.504152	657	143.804	137.187	0.0679672	4724	114.093	95.1676	0.261674	4284	105.941	119.462	-0.173289	3836	159.516	170.648	-0.0973198	5439	290	83	1.80487	288	Putative protein of unknown function;; homozygous diploid deletion strain exhibits low budding index; physically interacts with Hsp82p; YPL257W is not an essential gene
YPL262W	TRUE	Verified	FUM1	FUM1	1397.03	1436.4	-0.0401004	3586	18158.3	17195.4	0.0786065	4332	9492.2	11365.6	-0.259856	3884	5997.99	5787.05	0.0516503	5213	3396.64	722.373	2.23329	291	750	880	-0.230613	4501	Fumarase, converts fumaric acid to L-malic acid in the TCA cycle; cytosolic and mitochondrial localization determined by the N-terminal mitochondrial targeting sequence and protein conformation; phosphorylated in mitochondria
YPL272C	TRUE	Uncharacterized	NA	NA	100.703	92.8472	0.117176	3757	191.739	212.289	-0.146884	3002	108.482	58.8114	0.883291	1234	126.751	71.8888	0.818162	548	91.6978	9.42226	3.28274	96	83	39	1.08964	1249	Putative protein of unknown function; gene expression induced in response to ketoconazole; YPL272C is not an essential gene
YPL273W	TRUE	Verified	SAM4	SAM4	2992.71	3006.07	-0.00642365	5463	1190.38	1112.51	0.0975997	3596	691.107	564.59	0.291706	3894	615.784	381.645	0.690194	487	600.811	54.4397	3.46418	27	134	51	1.39366	682	S-adenosylmethionine-homocysteine methyltransferase, functions along with Mht1p in the conversion of S-adenosylmethionine (AdoMet) to methionine to control the methionine/AdoMet ratio
YPL277C	TRUE	Uncharacterized	NA	NA	33.8728	45.8775	-0.437657	1466	196.732	166.226	0.243087	1741	233.798	109.068	1.10003	473	249.719	194.523	0.360367	1843	194.858	393.641	-1.01446	1405	381	60	2.66676	87	Putative protein of unknown function; localized to the membranes; gene expression regulated by copper levels
YPL278C	FALSE	Uncharacterized	NA	NA	11.9013	8.73856	0.445647	3738	38.947	28.0381	0.474122	1488	46.7596	69.5044	-0.571842	2773	58.6461	45.4591	0.367467	2680	45.8489	80.6127	-0.81412	2379	70	11	2.66985	157	Putative protein of unknown function; gene expression regulated by copper levels
YPL283C	TRUE	Verified	YRF1-7	YRF1-7,YRF1	50.3515	40.4159	0.317114	2295	30.9579	45.0613	-0.541582	1053	57.9819	24.5939	1.2373	890	95.5364	26.4297	1.85389	106	156.65	11.5161	3.76582	40	116	27	2.10309	237	Helicase encoded by the Y' element of subtelomeric regions, highly expressed in the mutants lacking the telomerase component TLC1; potentially phosphorylated by Cdc28p
YPR020W	TRUE	Verified	ATP20	ATP20	368.939	409.62	-0.150903	1197	2655.38	2265.08	0.229359	1503	1168.99	1713.02	-0.551276	2412	855.098	875.352	-0.0337727	5370	553.052	192.633	1.52156	630	162	51	1.66742	408	Subunit g of the mitochondrial F1F0 ATP synthase; reversibly phosphorylated on two residues; unphosphorylated form is required for dimerization of the ATP synthase complex
YPR021C	TRUE	Verified	AGC1	AGC1	406.474	373.574	0.121771	1783	753.973	500.681	0.590623	161	366.595	239.523	0.614025	1829	317.824	200.866	0.661997	610	362.97	220.9	0.71646	2286	286	84	1.76755	304	Mitochondrial amino acid transporter, acts both as a glutamate uniporter and as an aspartate-glutamate exchanger; involved in nitrogen metabolism and nitrogen compound biosynthesis
YPR024W	TRUE	Verified	YME1	YME1,YTA11,OSD1	1224	1198.28	0.0306434	4120	2785.21	2390.25	0.220624	1624	1579.54	672.589	1.23171	401	1538.04	989.528	0.636282	651	1833	737.03	1.31441	951	2378	690	1.78508	387	Subunit, with Mgr1p, of the mitochondrial inner membrane i-AAA protease complex, which is responsible for degradation of unfolded or misfolded mitochondrial gene products; mutation causes an elevated rate of mitochondrial turnover
YPR047W	TRUE	Verified	MSF1	MSF1	152.886	185.694	-0.280479	695	1362.15	548.746	1.31167	13	453.568	236.315	0.940608	706	309.311	104.662	1.56333	70	337.18	25.126	3.74627	23	115	44	1.38606	713	Mitochondrial phenylalanyl-tRNA synthetase alpha subunit, active as a monomer, unlike the cytoplasmic subunit which is active as a dimer complexed to a beta subunit dimer; similar to the alpha subunit of E. coli phenylalanyl-tRNA synthetase
YPR058W	TRUE	Verified	YMC1	YMC1	326.827	355.004	-0.119308	1997	644.123	738.003	-0.196291	1911	297.391	267.325	0.153769	4881	185.397	144.835	0.356213	2000	179.575	54.4397	1.72185	579	57	26	1.13245	1296	Mitochondrial protein, putative inner membrane transporter with a role in oleate metabolism and glutamate biosynthesis; member of the mitochondrial carrier (MCF) family; has similarity with Ymc2p
YPR065W	TRUE	Verified	ROX1	ROX1,REO1	2506.59	2344.12	0.0966798	1092	978.668	1094.49	-0.161365	2421	512.485	180.711	1.50382	119	615.784	558.195	0.141655	3781	506.248	901.396	-0.832317	1843	663	559	0.246161	4387	Heme-dependent repressor of hypoxic genes; contains an HMG domain that is responsible for DNA bending activity
YPR073C	TRUE	Verified	LTP1	LTP1	393.657	352.82	0.15801	1139	519.293	256.349	1.01844	36	375.947	289.78	0.375573	3214	282.826	126.863	1.15665	180	302.794	51.299	2.56133	109	72	13	2.46949	192	Protein phosphotyrosine phosphatase of unknown cellular role; activated by adenine
YPR074C	TRUE	Verified	TKL1	TKL1	9617.14	9553.44	0.00958836	5048	1857.47	701.954	1.40389	10	1684.28	629.817	1.41913	232	2063.02	477.849	2.11013	18	2971.58	210.43	3.81982	24	937	82	3.51435	34	Transketolase, similar to Tkl2p; catalyzes conversion of xylulose-5-phosphate and ribose-5-phosphate to sedoheptulose-7-phosphate and glyceraldehyde-3-phosphate in the pentose phosphate pathway; needed for synthesis of aromatic amino acids
YPR094W	FALSE	Verified	RDS3	RDS3	124.506	142.002	-0.189698	1992	102.86	67.0912	0.616486	382	85.1025	128.316	-0.592426	2227	69.997	52.8594	0.405133	2281	96.4737	82.7065	0.222135	4826	285	97	1.55491	457	Zinc cluster protein involved in pre-mRNA splicing and cycloheximide resistance
YPR113W	TRUE	Verified	PIS1	PIS1	1394.28	1413.46	-0.0197142	4722	594.191	121.165	2.29396	4	580.754	176.434	1.7188	66	658.35	82.4607	2.99708	3	813.818	69.0966	3.55802	20	1180	148	2.99512	64	Phosphatidylinositol synthase, required for biosynthesis of phosphatidylinositol, which is a precursor for polyphosphoinositides, sphingolipids, and glycolipid anchors for some of the plasma membrane proteins
YPR114W	TRUE	Uncharacterized	NA	NA	1406.18	1484.46	-0.0781598	1867	773.946	535.728	0.530732	217	466.661	350.73	0.412014	3002	314.041	177.608	0.822257	382	332.404	216.712	0.617161	2691	394	130	1.59968	410	Putative protein of unknown function
YPR116W	FALSE	Uncharacterized	NA	NA	64.9992	57.893	0.167034	3568	89.8776	97.1321	-0.111985	4196	81.3617	28.8711	1.49473	391	134.319	94.0898	0.513549	1261	144.233	32.4544	2.15191	347	197	38	2.37412	136	Putative protein of unknown function
YPR119W	TRUE	Verified	CLB2	CLB2	780.906	736.224	0.0850046	2053	78.8926	59.0803	0.417212	1154	138.408	84.4746	0.712343	1669	254.449	49.6878	2.35641	17	64.9526	18.8445	1.78524	753	49	29	0.756729	2354	B-type cyclin involved in cell cycle progression; activates Cdc28p to promote the transition from G2 to M phase; accumulates during G2 and M, then targeted via a destruction box motif for ubiquitin-mediated degradation by the proteasome
YPR124W	TRUE	Verified	CTR1	CTR1	338.728	271.988	0.316587	178	865.821	1313.79	-0.60159	148	292.715	180.711	0.695809	1447	218.504	66.6029	1.714	61	747.91	42.9236	4.12302	12	51	39	0.387023	3919	High-affinity copper transporter of the plasma membrane, mediates nearly all copper uptake under low copper conditions; transcriptionally induced at low copper levels and degraded at high copper levels
YPR125W	TRUE	Verified	YLH47	YLH47	621.612	612.792	0.0206183	4953	237.676	212.289	0.162972	2704	219.77	128.316	0.776296	1219	224.18	182.894	0.29365	2407	189.127	252.307	-0.415829	3586	130	45	1.53051	550	Mitochondrial inner membrane protein exposed to the mitochondrial matrix, associates with mitochondrial ribosomes, NOT required for respiratory growth; homolog of human Letm1, a protein implicated in Wolf-Hirschhorn syndrome
YPR145C-A	FALSE	Uncharacterized	NA	NA	69.5766	69.9085	-0.00686504	6235	16.9769	22.03	-0.375894	2903	56.1115	67.3658	-0.263719	4513	416.198	748.489	-0.846711	303	3045.13	135.052	4.49491	11	231	189	0.289507	4128	Putative protein of unknown function
YPR145W	TRUE	Verified	ASN1	ASN1	12092.6	12724.4	-0.0734774	968	3726.93	4414	-0.244101	1468	2184.61	1826.36	0.258402	4214	2695.83	1715.82	0.651834	708	1563.64	294.184	2.41012	119	510	598	-0.229648	4462	Asparagine synthetase, isozyme of Asn2p; catalyzes the synthesis of L-asparagine from L-aspartate in the asparagine biosynthetic pathway
YPR154W	TRUE	Verified	PIN3	PIN3,LSB2	816.61	883.687	-0.113889	1155	1394.1	1105.5	0.334633	678	1341.07	850.093	0.657688	1895	1969.37	1334.17	0.561793	892	4003.18	966.305	2.0506	449	3980	1523	1.38585	794	Protein that induces appearance of %5BPIN%2B%5D prion when overproduced
YPR159C-A	TRUE	Uncharacterized	NA	NA	0	0	NA	6604	1.99728	2.00272	-0.0039257	6208	0.935192	0	Inf	6200	1.89181	1.05719	0.839535	6184	3.82074	1.04692	1.8677	3000	3	4	-0.415037	6257	Identified by gene-trapping, microarray-based expression analysis, and genome-wide homology searching
YPR160W	TRUE	Verified	GPH1	GPH1	124.506	105.955	0.232757	1648	11145.8	5714.77	0.963736	57	8117.47	4805.43	0.756365	1122	5404.9	2519.28	1.10126	260	7396	1403.92	2.39729	433	437	341	0.357862	3709	Non-essential glycogen phosphorylase required for the mobilization of glycogen, activity is regulated by cyclic AMP-mediated phosphorylation, expression is regulated by stress-response elements and by the HOG MAP kinase pathway
YPR174C	FALSE	Uncharacterized	NA	NA	212.392	217.372	-0.0334362	5019	112.846	57.0776	0.983363	108	144.02	87.6825	0.715905	1630	169.317	78.2319	1.1139	245	138.502	25.126	2.46265	222	51	18	1.5025	780	Protein of unknown function; green fluorescent protein (GFP)-fusion protein localizes to the nuclear periphery; potential Cdc28p substrate
YPR175W	FALSE	Verified	DPB2	DPB2	489.783	458.775	0.094357	2310	140.808	56.0762	1.32827	41	230.993	52.3956	2.14033	22	219.45	71.8888	1.61005	76	101.25	71.1904	0.508162	3414	178	59	1.59309	459	Second largest subunit of DNA polymerase II (DNA polymerase epsilon), required for normal yeast chromosomal replication; expression peaks at the G1/S phase boundary; potential Cdc28p substrate
YPR183W	FALSE	Verified	DPM1	DPM1,SED3	1620.4	1665.79	-0.0398524	3547	673.084	606.825	0.149505	2670	1098.85	1189.06	-0.113826	5191	1203.19	1042.39	0.206974	3094	1585.61	340.248	2.22038	194	307	305	0.00942941	5930	Dolichol phosphate mannose (Dol-P-Man) synthase of the ER membrane, catalyzes the formation of Dol-P-Man from Dol-P and GDP-Man; required for glycosyl phosphatidylinositol membrane anchoring, O mannosylation, and protein glycosylation
YPR184W	TRUE	Verified	GDB1	GDB1	319.503	262.157	0.2854	287	12835.5	5533.52	1.21387	24	7408.59	1517.33	2.28766	11	6690.39	2303.61	1.53819	116	11596.9	2675.92	2.11563	801	9627	451	4.41589	20	Glycogen debranching enzyme containing glucanotranferase and alpha-1,6-amyloglucosidase activities, required for glycogen degradation; phosphorylated in mitochondria
YPR191W	TRUE	Verified	QCR2	QCR2,UCR2,COR2	1214.84	1208.11	0.00802443	5469	14961.6	13589.5	0.138777	3242	7338.45	6068.27	0.274191	3849	6407.56	4844.04	0.403566	1881	3552.33	919.194	1.95033	479	466	461	0.0155632	5890	Subunit 2 of the ubiquinol cytochrome-c reductase complex, which is a component of the mitochondrial inner membrane electron transport chain; phosphorylated; transcription is regulated by Hap1p, Hap2p/Hap3p, and heme
YPR202W	TRUE	Uncharacterized	NA	NA	21.9716	19.6618	0.160245	4957	20.9714	21.0286	-0.0039257	6210	14.0279	4.27719	1.71356	1485	34.0526	10.5719	1.68753	296	31.5211	16.7507	0.912098	2473	135	16	3.07682	78	Putative protein of unknown function with similarity to telomere-encoded helicases; YPR202W is not an essential gene; transcript is predicted to be spliced but there is no evidence that it is spliced in vivo
YPR204W	TRUE	Uncharacterized	NA	NA	8.23934	3.27696	1.33017	1409	7.98912	10.0136	-0.325854	4576	11.2223	3.2079	1.80667	1647	12.2968	6.34313	0.955013	1770	19.1037	5.23459	1.8677	1103	18	17	0.0824622	6259	Helicase-like protein encoded within the telomeric Y' element
